# Supplementary material for: 4-Cyano­pyridinium hydrogen sulfate
Source: Acta Crystallogr Sect E Struct Rep Online. 2012 Jun 23;68(Pt 7):o2176. doi: 10.1107/S1600536812027304 (PMC3393980; doi:10.1107/S1600536812027304)
Supplement: Supplementary file 1 [file e-68-o2176-sup1.cif]

##############################################################################
#                                                                            #
# This CIF contains the data in a paper accepted for publication in          #
# Acta Crystallographica Section E. It conforms to the requirements of       #
# Notes for Authors for Acta Crystallographica Section E, and has been       #
# peer reviewed under the auspices of the IUCr Commission on Journals.       #
#                                                                            #
# Full details of the Crystallographic Information File format               #
# are given in the paper "The Crystallographic Information File (CIF):       #
# a New Standard Archive File for Crystallography" by S. R. Hall, F. H.      #
# Allen and I. D. Brown [Acta Cryst. (1991), A47, 655-685].                  #
#                                                                            #
# The current version of the core CIF dictionary is obtainable from          #
# ftp://ftp.iucr.org/pub/cif_core.dic.                                       #
#                                                                            #
# Software is freely available for graphical display of the structure(s)     #
# in this CIF. For information consult the CIF software page                 #
# http://www.iucr.org/resources/cif/software.                                #
#                                                                            #
# This file may be used for bona fide research purposes within the           #
# scientific community so long as proper attribution is given to the journal # 
# article from which it was obtained.                                        #
#                                                                            #
##############################################################################
data_I
_audit_creation_method     SHELXL-97
_chemical_name_systematic
;
4-Cyanopyridinium hydrogen sulfate
;
_chemical_name_common     ?
_chemical_formula_moiety     'C6 H5 N2 +, H O4 S -'
_chemical_formula_sum     'C6 H6 N2 O4 S'
_chemical_formula_iupac     'C6 H5 N2 +, H S O4 -'
_chemical_formula_weight     202.19
_chemical_melting_point     ?
_symmetry_cell_setting     orthorhombic
_symmetry_space_group_name_H-M     'P b c a'
_symmetry_space_group_name_Hall     '-P 2ac 2ab'
loop_
    _symmetry_equiv_pos_as_xyz
    'x, y, z'
    '-x+1/2, -y, z+1/2'
    '-x, y+1/2, -z+1/2'
    'x+1/2, -y+1/2, -z'
    '-x, -y, -z'
    'x-1/2, y, -z-1/2'
    'x, -y-1/2, z-1/2'
    '-x-1/2, y-1/2, z'
_cell_length_a     14.2959(12)
_cell_length_b     7.8817(8)
_cell_length_c     14.4280(13)
_cell_angle_alpha     90.00
_cell_angle_beta     90.00
_cell_angle_gamma     90.00
_cell_volume     1625.7(3)
_cell_formula_units_Z     8
_cell_measurement_reflns_used     1854
_cell_measurement_theta_min     2.85
_cell_measurement_theta_max     27.48
_cell_measurement_temperature     123(2)
_exptl_crystal_description     'block'
_exptl_crystal_colour     'colorless'
_exptl_crystal_size_max     0.10
_exptl_crystal_size_mid     0.05
_exptl_crystal_size_min     0.05
_exptl_crystal_density_diffrn     1.652
_exptl_crystal_density_meas     ?
_exptl_crystal_density_method     'not measured'
_exptl_crystal_F_000     832
_exptl_absorpt_coefficient_mu     0.381
_exptl_absorpt_correction_type     multi-scan
_exptl_absorpt_process_details     '(CrystalClear; Rigaku, 2005)'
_exptl_absorpt_correction_T_min     0.910
_exptl_absorpt_correction_T_max     1.000
_exptl_special_details
;
;
_diffrn_ambient_temperature     123(2)
_diffrn_radiation_type     MoK\a
_diffrn_radiation_wavelength     0.71073
_diffrn_radiation_source     'fine-focus sealed tube'
_diffrn_radiation_monochromator     graphite
_diffrn_measurement_device_type     'Rigaku Mercury2'
_diffrn_measurement_method     'CCD profile fitting'
_diffrn_detector_area_resol_mean     13.6612
_diffrn_reflns_number     16314
_diffrn_reflns_av_R_equivalents     0.0315
_diffrn_reflns_av_sigmaI/netI     0.0157
_diffrn_reflns_theta_min     2.85
_diffrn_reflns_theta_max     27.45
_diffrn_reflns_theta_full     27.45
_diffrn_measured_fraction_theta_max     0.996
_diffrn_measured_fraction_theta_full     0.996
_diffrn_reflns_limit_h_min     -18
_diffrn_reflns_limit_h_max     18
_diffrn_reflns_limit_k_min     -10
_diffrn_reflns_limit_k_max     10
_diffrn_reflns_limit_l_min     -18
_diffrn_reflns_limit_l_max     18
_diffrn_standards_number     ?
_diffrn_standards_interval_count     ?
_diffrn_standards_interval_time     ?
_diffrn_standards_decay_%     ?
_refine_special_details
;
 Refinement of F^2^ against ALL reflections.  The weighted R-factor wR and
 goodness of fit S are based on F^2^, conventional R-factors R are based
 on F, with F set to zero for negative F^2^. The threshold expression of
 F^2^ > 2sigma(F^2^) is used only for calculating R-factors(gt) etc. and is
 not relevant to the choice of reflections for refinement.  R-factors based
 on F^2^ are statistically about twice as large as those based on F, and R-
 factors based on ALL data will be even larger.
;
_reflns_number_total     1854
_reflns_number_gt     1795
_reflns_threshold_expression     I>2sigma(I)
_refine_ls_structure_factor_coef     Fsqd
_refine_ls_matrix_type     full
_refine_ls_R_factor_all     0.0360
_refine_ls_R_factor_gt     0.0344
_refine_ls_wR_factor_gt     0.0904
_refine_ls_wR_factor_ref     0.0915
_refine_ls_goodness_of_fit_ref     1.190
_refine_ls_restrained_S_all     1.189
_refine_ls_number_reflns     1854
_refine_ls_number_parameters     118
_refine_ls_number_restraints     2
_refine_ls_hydrogen_treatment     constr
_refine_ls_weighting_scheme     calc
_refine_ls_weighting_details
         'calc w=1/[\s^2^(Fo^2^)+(0.0450P)^2^+0.7898P] where P=(Fo^2^+2Fc^2^)/3'
_atom_sites_solution_hydrogens     geom
_atom_sites_solution_primary     direct
_atom_sites_solution_secondary     difmap
_refine_ls_shift/su_max     0.000
_refine_ls_shift/su_mean     0.000
_refine_diff_density_max     0.327
_refine_diff_density_min     -0.395
_refine_ls_extinction_method     none
_refine_ls_extinction_coef     ?
loop_
    _atom_type_symbol
    _atom_type_description
    _atom_type_scat_dispersion_real
    _atom_type_scat_dispersion_imag
    _atom_type_scat_source
    'C' 'C' 0.0033 0.0016
                         'International Tables Vol C Tables 4.2.6.8 and 6.1.1.4'
    'H' 'H' 0.0000 0.0000
                         'International Tables Vol C Tables 4.2.6.8 and 6.1.1.4'
    'N' 'N' 0.0061 0.0033
                         'International Tables Vol C Tables 4.2.6.8 and 6.1.1.4'
    'O' 'O' 0.0106 0.0060
                         'International Tables Vol C Tables 4.2.6.8 and 6.1.1.4'
    'S' 'S' 0.1246 0.1234
                         'International Tables Vol C Tables 4.2.6.8 and 6.1.1.4'
_computing_data_collection     '<i>CrystalClear</i> (Rigaku, 2005)'
_computing_cell_refinement     '<i>CrystalClear</i> (Rigaku, 2005)'
_computing_data_reduction     '<i>CrystalClear</i> (Rigaku, 2005)'
_computing_structure_solution     '<i>SHELXS97</i> (Sheldrick, 2008)'
_computing_structure_refinement     '<i>SHELXL97</i> (Sheldrick, 2008)'
_computing_molecular_graphics     '<i>SHELXTL</i> (Sheldrick, 2008)'
_computing_publication_material     '<i>SHELXTL</i> (Sheldrick, 2008)'
loop_
    _atom_site_type_symbol
    _atom_site_label
    _atom_site_fract_x
    _atom_site_fract_y
    _atom_site_fract_z
    _atom_site_U_iso_or_equiv
    _atom_site_adp_type
    _atom_site_calc_flag
    _atom_site_refinement_flags
    _atom_site_occupancy
    _atom_site_symmetry_multiplicity
    _atom_site_disorder_assembly
    _atom_site_disorder_group
    S S1 0.17080(2) 0.57874(4) 0.66263(2) 0.01293(13) Uani d . 1 1 . .
    O O1 0.18628(8) 0.43049(13) 0.72165(8) 0.0186(2) Uani d . 1 1 . .
    N N1 0.48319(9) 0.22311(16) 0.39112(9) 0.0182(3) Uani d D 1 1 . .
    H H1 0.4995 0.1142 0.3932 0.022 Uiso d RD 1 1 . .
    C C1 0.53425(11) 0.3477(2) 0.35266(11) 0.0198(3) Uani d . 1 1 . .
    H H1A 0.5907 0.3226 0.3236 0.024 Uiso calc R 1 1 . .
    O O2 0.16838(7) 0.73568(14) 0.72925(7) 0.0165(2) Uani d D 1 1 . .
    H H2 0.2140 0.7945 0.7167 0.025 Uiso d RD 1 1 . .
    N N2 0.35791(11) 0.85408(19) 0.40783(12) 0.0317(4) Uani d . 1 1 . .
    C C2 0.50280(11) 0.5123(2) 0.35638(11) 0.0182(3) Uani d . 1 1 . .
    H H2A 0.5370 0.6000 0.3297 0.022 Uiso calc R 1 1 . .
    O O3 0.24390(8) 0.60728(15) 0.59562(7) 0.0200(3) Uani d . 1 1 . .
    C C3 0.41822(10) 0.54447(18) 0.40125(10) 0.0154(3) Uani d . 1 1 . .
    O O4 0.07646(8) 0.57536(13) 0.62351(8) 0.0190(3) Uani d . 1 1 . .
    C C4 0.36712(11) 0.41442(19) 0.44145(10) 0.0173(3) Uani d . 1 1 . .
    H H4A 0.3113 0.4365 0.4724 0.021 Uiso calc R 1 1 . .
    C C5 0.40147(11) 0.2508(2) 0.43428(10) 0.0182(3) Uani d . 1 1 . .
    H H5A 0.3681 0.1605 0.4593 0.022 Uiso calc R 1 1 . .
    C C6 0.38364(11) 0.7175(2) 0.40508(12) 0.0204(3) Uani d . 1 1 . .
loop_
    _atom_site_aniso_label
    _atom_site_aniso_U_11
    _atom_site_aniso_U_22
    _atom_site_aniso_U_33
    _atom_site_aniso_U_12
    _atom_site_aniso_U_13
    _atom_site_aniso_U_23
    S1 0.0118(2) 0.0120(2) 0.0150(2) -0.00042(11) 0.00102(12) -0.00076(12)
    O1 0.0191(5) 0.0144(5) 0.0223(6) 0.0046(4) 0.0025(4) 0.0028(4)
    N1 0.0220(6) 0.0129(6) 0.0196(6) 0.0040(5) -0.0051(5) -0.0009(5)
    C1 0.0139(7) 0.0225(8) 0.0230(7) 0.0022(6) -0.0007(5) -0.0026(6)
    O2 0.0151(5) 0.0146(5) 0.0198(6) -0.0026(4) 0.0034(4) -0.0042(4)
    N2 0.0259(7) 0.0183(8) 0.0511(10) 0.0021(6) 0.0009(7) -0.0049(7)
    C2 0.0149(7) 0.0166(7) 0.0231(7) -0.0024(5) -0.0004(6) 0.0013(6)
    O3 0.0189(5) 0.0220(6) 0.0192(5) -0.0039(4) 0.0059(4) -0.0035(4)
    C3 0.0164(7) 0.0134(7) 0.0164(7) 0.0019(5) -0.0045(5) -0.0025(5)
    O4 0.0157(5) 0.0164(5) 0.0249(6) -0.0028(4) -0.0049(4) 0.0013(4)
    C4 0.0164(7) 0.0189(8) 0.0166(7) -0.0007(5) 0.0005(5) -0.0028(5)
    C5 0.0242(8) 0.0163(7) 0.0142(7) -0.0026(6) -0.0017(6) 0.0003(6)
    C6 0.0168(7) 0.0163(8) 0.0281(8) -0.0005(6) -0.0022(6) -0.0034(6)
_geom_special_details
;
 All esds (except the esd in the dihedral angle between two l.s. planes)
 are estimated using the full covariance matrix.  The cell esds are taken
 into account individually in the estimation of esds in distances, angles
 and torsion angles; correlations between esds in cell parameters are only
 used when they are defined by crystal symmetry.  An approximate (isotropic)
 treatment of cell esds is used for estimating esds involving l.s. planes.
;
loop_
    _geom_bond_atom_site_label_1
    _geom_bond_atom_site_label_2
    _geom_bond_site_symmetry_2
    _geom_bond_distance
    _geom_bond_publ_flag
    S1 O3 . 1.4414(11) ?
    S1 O4 . 1.4622(11) ?
    S1 O1 . 1.4626(11) ?
    S1 O2 . 1.5669(11) ?
    N1 C5 . 1.342(2) ?
    N1 C1 . 1.343(2) ?
    N1 H1 . 0.8902 ?
    C1 C2 . 1.375(2) ?
    C1 H1A . 0.9300 ?
    O2 H2 . 0.8198 ?
    N2 C6 . 1.138(2) ?
    C2 C3 . 1.395(2) ?
    C2 H2A . 0.9300 ?
    C3 C4 . 1.386(2) ?
    C3 C6 . 1.452(2) ?
    C4 C5 . 1.384(2) ?
    C4 H4A . 0.9300 ?
    C5 H5A . 0.9300 ?
loop_
    _geom_angle_atom_site_label_1
    _geom_angle_atom_site_label_2
    _geom_angle_atom_site_label_3
    _geom_angle_site_symmetry_1
    _geom_angle_site_symmetry_3
    _geom_angle
    _geom_angle_publ_flag
    O3 S1 O4 . . 114.37(7) ?
    O3 S1 O1 . . 113.92(7) ?
    O4 S1 O1 . . 110.48(6) ?
    O3 S1 O2 . . 107.71(6) ?
    O4 S1 O2 . . 103.34(6) ?
    O1 S1 O2 . . 106.07(6) ?
    C5 N1 C1 . . 123.08(13) ?
    C5 N1 H1 . . 111.7 ?
    C1 N1 H1 . . 125.2 ?
    N1 C1 C2 . . 119.75(14) ?
    N1 C1 H1A . . 120.1 ?
    C2 C1 H1A . . 120.1 ?
    S1 O2 H2 . . 107.1 ?
    C1 C2 C3 . . 118.23(14) ?
    C1 C2 H2A . . 120.9 ?
    C3 C2 H2A . . 120.9 ?
    C4 C3 C2 . . 121.13(14) ?
    C4 C3 C6 . . 119.96(14) ?
    C2 C3 C6 . . 118.91(14) ?
    C5 C4 C3 . . 118.09(14) ?
    C5 C4 H4A . . 121.0 ?
    C3 C4 H4A . . 121.0 ?
    N1 C5 C4 . . 119.71(14) ?
    N1 C5 H5A . . 120.1 ?
    C4 C5 H5A . . 120.1 ?
    N2 C6 C3 . . 178.92(18) ?
loop_
    _geom_hbond_atom_site_label_D
    _geom_hbond_atom_site_label_H
    _geom_hbond_atom_site_label_A
    _geom_hbond_site_symmetry_A
    _geom_hbond_distance_DH
    _geom_hbond_distance_HA
    _geom_hbond_distance_DA
    _geom_hbond_angle_DHA
    N1 H1 O4 4_556 0.89 1.87 2.7123(16) 157.0
    O2 H2 O1 8_665 0.82 1.79 2.5859(15) 164.9
    C1 H1A O1 4_556 0.93 2.50 3.2681(19) 139
    C2 H2A O2 4_566 0.93 2.43 3.3279(19) 162
    C4 H4A O3 . 0.93 2.43 3.2189(19) 143
    C5 H5A O3 8_655 0.93 2.57 3.3192(19) 138
    C5 H5A N2 1_545 0.93 2.53 3.211(2) 130
data_global
_journal_date_recd_electronic     2012-05-19
_journal_date_accepted     2012-06-16
_journal_name_full     'Acta Crystallographica, Section E'
_journal_year     2012
_journal_volume     68
_journal_issue      7
_journal_page_first     o2176
_journal_page_last     o2176
_journal_paper_category     QO
_journal_paper_doi     10.1107/S1600536812027304
_journal_coeditor_code     JJ2139
_publ_contact_author_name     'Ying-Chun Wang'
_publ_contact_author_address
;
College of Chemistry and Chemical Engineering,
Southeast UniVersity,
Nanjing 210096,
People's Republic of China
;
_publ_contact_author_email     wangyc33@yahoo.com.cn
_publ_contact_author_fax     '862552090598'
_publ_contact_author_phone     '862552090598'
_publ_section_title
;
4-Cyanopyridinium hydrogen sulfate
;
loop_
    _publ_author_name
    _publ_author_footnote
    _publ_author_address
    'Wang, Ying-Chun' .
;
College of Chemistry and Chemical Engineering,
Southeast University,
Nanjing 210096,
People's Republic of China
;
