# Supplementary material for: 4-Cyano­pyridinium hydrogen sulfate
Source: Acta Crystallogr Sect E Struct Rep Online. 2012 Jun 23;68(Pt 7):o2176. doi: 10.1107/S1600536812027304 (PMC3393980; doi:10.1107/S1600536812027304)
Supplement: Supplementary file 2 [file e-68-o2176-Isup2.hkl]

# 
# h,k,l, Fc-squared, Fo-squared, sigma(Fo-squared) and status flag 
# 
data_I
_shelx_title ' 1 in Pbca' 
_shelx_refln_list_code          4 
_shelx_F_calc_maximum      159.05 
_exptl_crystal_F_000       832.00 
_reflns_d_resolution_high  0.7708 
 
loop_ 
 _symmetry_equiv_pos_as_xyz 
 'x, y, z' 
 '-x+1/2, -y, z+1/2' 
 '-x, y+1/2, -z+1/2' 
 'x+1/2, -y+1/2, -z' 
 '-x, -y, -z' 
 'x-1/2, y, -z-1/2' 
 'x, -y-1/2, z-1/2' 
 '-x-1/2, y-1/2, z' 
 
_cell_length_a    14.2959 
_cell_length_b     7.8817 
_cell_length_c    14.4280 
_cell_angle_alpha  90.000 
_cell_angle_beta   90.000 
_cell_angle_gamma  90.000 
 
_shelx_F_squared_multiplier     1.000 
 
loop_ 
 _refln_index_h 
 _refln_index_k 
 _refln_index_l 
 _refln_F_squared_calc 
 _refln_F_squared_meas 
 _refln_F_squared_sigma 
 _refln_observed_status 
   2   0   0        1.14        3.96      5.41 o 
   4   0   0     7092.63     6943.49    203.73 o 
   6   0   0    12077.83    11337.41     86.74 o 
   8   0   0      196.42      133.37      3.22 o 
  10   0   0       35.50        7.65      7.54 o 
  12   0   0    10009.95    10125.81    251.47 o 
  14   0   0     1920.98     2017.07     48.91 o 
  16   0   0      155.19      167.91     26.83 o 
  18   0   0       84.67       82.82     18.65 o 
   2   1   0     5881.48     5369.19     27.17 o 
   4   1   0     2108.19     1737.23      8.57 o 
   6   1   0      816.98      773.73      5.99 o 
   8   1   0      499.71      444.86      7.16 o 
  10   1   0     2298.71     2279.70     35.01 o 
  12   1   0       89.51       87.06      7.47 o 
  14   1   0     2547.47     2546.22     40.14 o 
  16   1   0      361.76      392.65     14.80 o 
  18   1   0      290.80      295.90     21.37 o 
   0   2   0      678.77      804.11     10.79 o 
   2   2   0     1130.87     1073.46      5.44 o 
   4   2   0      642.31      756.02      6.92 o 
   6   2   0        0.91        3.55      1.35 o 
   8   2   0     2778.82     2948.77     28.08 o 
  10   2   0        0.99        1.50      1.35 o 
  12   2   0     1899.33     1809.96     27.02 o 
  14   2   0      259.28      251.59     21.74 o 
  16   2   0      614.57      622.89     18.82 o 
  18   2   0       15.77       22.65      4.76 o 
   2   3   0     1062.24      938.86      8.27 o 
   4   3   0      141.89      131.89      5.17 o 
   6   3   0      809.75      982.00     10.58 o 
   8   3   0       55.26       30.84      2.58 o 
  10   3   0      472.93      453.91     12.35 o 
  12   3   0      847.33      835.16     14.66 o 
  14   3   0       13.15       10.72      5.99 o 
  16   3   0      955.74      976.65     24.02 o 
   0   4   0      225.22      156.27      4.99 o 
   2   4   0     4258.64     4623.66     26.90 o 
   4   4   0        4.18        6.05      1.56 o 
   6   4   0      154.30      173.81      6.33 o 
   8   4   0       91.08       84.34      6.82 o 
  10   4   0     3910.75     4150.32     60.13 o 
  12   4   0       89.69      103.31      9.17 o 
  14   4   0      121.80      131.02     13.24 o 
  16   4   0       14.98        7.14      7.21 o 
   2   5   0     6753.69     6773.42     60.75 o 
   4   5   0      270.62      243.09      7.32 o 
   6   5   0        6.34        4.79      3.22 o 
   8   5   0     3826.94     3878.75     35.00 o 
  10   5   0      308.29      278.05      7.70 o 
  12   5   0       20.51       23.85      4.45 o 
  14   5   0     1233.79     1194.54     31.10 o 
  16   5   0      241.13      249.51     14.62 o 
   2   6   0     3344.23     3328.67     34.03 o 
   4   6   0     2490.67     2476.75     21.76 o 
   6   6   0      989.35     1034.36     15.40 o 
   8   6   0     2465.47     2507.24     30.86 o 
  10   6   0       18.80       20.26      5.20 o 
  12   6   0     3552.01     3866.21     39.56 o 
  14   6   0     1571.94     1595.40     25.68 o 
   2   7   0     3301.79     3252.70     33.36 o 
   4   7   0       46.16       27.77      4.82 o 
   6   7   0       16.62       21.48      3.53 o 
   8   7   0       50.16       53.56      5.02 o 
  10   7   0      328.38      333.85     13.32 o 
  12   7   0       28.91       20.82      4.10 o 
   0   8   0      423.55      422.86     18.79 o 
   2   8   0      357.95      343.00     16.68 o 
   4   8   0      573.45      563.27     15.04 o 
   6   8   0      186.17      202.35     17.68 o 
   8   8   0     2313.73     2315.26     24.41 o 
  10   8   0        0.20        8.94      6.01 o 
   2   9   0     1488.80     1580.78     40.20 o 
   4   9   0      142.63      152.65     15.02 o 
   6   9   0        2.76        6.58      4.12 o 
   8   9   0      778.94      884.07     33.48 o 
   0  10   0       67.39       87.65     16.33 o 
   2  10   0       76.19       89.72      9.12 o 
   1   1   1      107.97       77.02      1.37 o 
   3   1   1     5305.18     5318.63     21.76 o 
   4   1   1     7680.32     7073.19     38.46 o 
   5   1   1      638.30      576.25      4.71 o 
   6   1   1      648.40      714.33      5.97 o 
   7   1   1      148.58      187.36      3.50 o 
   8   1   1        0.44        5.46      0.91 o 
   9   1   1     1900.79     1950.01     19.89 o 
  10   1   1     7537.56     7588.90     47.09 o 
  11   1   1      209.16      191.65      5.69 o 
  12   1   1      212.37      212.83      9.35 o 
  13   1   1      184.96      201.33     13.40 o 
  14   1   1      368.01      361.27      8.50 o 
  15   1   1      595.37      567.62     10.39 o 
  16   1   1      651.77      674.73     11.66 o 
  17   1   1      211.61      220.87     14.63 o 
  18   1   1      732.40      732.97     11.76 o 
   0   2   1    15370.79    15147.21    134.51 o 
   1   2   1     3748.55     3575.17     13.38 o 
   2   2   1     1130.14      975.62      4.28 o 
   3   2   1        0.07        1.50      0.95 o 
   4   2   1     1016.89      890.67      6.16 o 
   5   2   1     6012.25     6640.31     39.72 o 
   6   2   1      183.25      172.23      3.58 o 
   7   2   1       42.34       35.68      2.21 o 
   8   2   1       67.26       56.52      1.74 o 
   9   2   1      258.41      280.57      4.78 o 
  10   2   1     2814.06     2729.00     15.42 o 
  11   2   1      897.49      865.24      7.72 o 
  12   2   1     1423.99     1419.35     15.24 o 
  13   2   1     2540.96     2644.00     28.36 o 
  14   2   1      420.53      423.40      9.11 o 
  15   2   1       72.78       80.04      5.93 o 
  16   2   1      121.53      116.52      7.99 o 
  17   2   1       43.84       40.57      5.88 o 
  18   2   1      117.27      130.87      9.01 o 
   1   3   1      987.12      993.40      5.05 o 
   2   3   1     1488.21     1520.91      6.69 o 
   3   3   1        0.53        3.26      0.98 o 
   4   3   1      254.28      317.51      3.16 o 
   5   3   1      211.43      245.32      5.25 o 
   6   3   1      384.45      398.35      3.79 o 
   7   3   1      480.52      452.87      6.45 o 
   8   3   1      206.46      207.93      4.06 o 
   9   3   1      126.19      106.67      4.29 o 
  10   3   1        0.02        3.50      1.73 o 
  11   3   1       20.12       22.88      2.38 o 
  12   3   1       15.69       14.43      2.45 o 
  13   3   1      778.82      777.54     10.39 o 
  14   3   1       11.30       11.80      2.70 o 
  15   3   1      167.57      163.39      9.24 o 
  16   3   1      102.53       93.86      6.73 o 
  17   3   1        3.11        7.65      3.36 o 
   0   4   1     1185.90     1003.33      7.55 o 
   1   4   1     1255.39     1264.05      7.62 o 
   2   4   1      102.56       78.97      3.05 o 
   3   4   1        0.04        3.88      1.14 o 
   4   4   1      377.79      353.50      4.03 o 
   5   4   1       19.30       25.85      2.14 o 
   6   4   1       18.34       19.46      2.10 o 
   7   4   1       33.09       28.88      2.83 o 
   8   4   1        1.28        5.64      1.95 o 
   9   4   1     1147.45     1176.68     10.70 o 
  10   4   1      331.80      308.96      6.87 o 
  11   4   1     2920.04     2976.99     24.67 o 
  12   4   1      985.15      982.83     11.38 o 
  13   4   1      553.10      543.16     11.64 o 
  14   4   1      146.01      141.81      8.50 o 
  15   4   1       47.06       36.96      4.07 o 
  16   4   1        1.29       11.86      3.81 o 
  17   4   1       21.94       24.14      4.34 o 
   1   5   1      747.67      744.01      6.06 o 
   2   5   1     2239.67     2164.67     18.68 o 
   3   5   1      650.22      647.40      6.61 o 
   4   5   1      981.97      928.90      9.67 o 
   5   5   1       27.04       22.15      2.07 o 
   6   5   1      744.84      707.31      7.36 o 
   7   5   1      126.77      138.36      8.13 o 
   8   5   1      522.87      493.81      6.58 o 
   9   5   1      122.58      118.18      5.04 o 
  10   5   1      932.62      950.87     10.31 o 
  11   5   1      601.52      595.11      8.42 o 
  12   5   1      112.48      120.60      6.67 o 
  13   5   1      153.41      143.45      7.35 o 
  14   5   1      429.65      425.72     11.37 o 
  15   5   1      221.42      209.34      8.55 o 
  16   5   1       79.95       77.90      6.85 o 
   0   6   1     1256.12     1201.90     18.98 o 
   1   6   1      165.99      155.75      4.62 o 
   2   6   1      129.21      126.18      7.17 o 
   3   6   1     1736.18     1720.75     15.05 o 
   4   6   1      285.89      301.06      7.20 o 
   5   6   1      299.95      266.36      6.58 o 
   6   6   1       83.90       77.26      4.71 o 
   7   6   1        3.59        9.19      2.38 o 
   8   6   1      455.63      425.47      5.71 o 
   9   6   1       38.68       32.85      2.48 o 
  10   6   1       66.19       53.78      4.01 o 
  11   6   1       29.87       35.26      3.55 o 
  12   6   1       76.74       74.13      4.81 o 
  13   6   1        2.92        9.00      2.44 o 
  14   6   1       11.05       14.36      2.80 o 
   1   7   1      471.94      480.16      7.17 o 
   2   7   1     6820.65     6786.48     52.99 o 
   3   7   1      211.77      179.74     10.25 o 
   4   7   1     2108.17     2153.82     19.89 o 
   5   7   1     1622.47     1551.16     15.32 o 
   6   7   1       67.02       63.91      4.10 o 
   7   7   1       32.56       41.69      3.87 o 
   8   7   1      964.19      962.53     10.88 o 
   9   7   1      684.90      713.16     11.36 o 
  10   7   1     2120.98     2140.64     21.23 o 
  11   7   1     1195.53     1168.41     20.89 o 
  12   7   1      183.31      149.55      8.49 o 
  13   7   1      105.24       73.09      6.61 o 
   0   8   1      867.91      891.94     16.13 o 
   1   8   1      688.92      684.90     10.67 o 
   2   8   1      615.76      592.89     10.89 o 
   3   8   1       25.60       30.24      4.32 o 
   4   8   1      172.82      158.64     12.05 o 
   5   8   1       88.09       92.63      7.23 o 
   6   8   1      163.24      178.51     11.06 o 
   7   8   1       61.92       41.55      4.38 o 
   8   8   1      459.79      432.80     13.23 o 
   9   8   1       50.91       48.31      5.08 o 
  10   8   1       58.68       45.83      5.44 o 
  11   8   1      103.12       72.76      9.00 o 
   1   9   1        0.48        9.40      3.33 o 
   2   9   1       24.21       24.93      3.86 o 
   3   9   1      305.34      303.92     16.89 o 
   4   9   1        0.91       13.00      3.80 o 
   5   9   1       44.98       37.48      4.12 o 
   6   9   1      144.48      110.62      8.90 o 
   7   9   1       71.51       72.69      5.61 o 
   8   9   1        4.08       15.66      3.80 o 
   0  10   1     1028.40     1074.54     21.11 o 
   1  10   1       29.10       23.11      3.73 o 
   2  10   1      121.22      119.67      8.03 o 
   3  10   1        2.36        4.79      3.12 o 
   2   0   2     5102.38     4893.45     28.86 o 
   3   0   2    13778.82    13449.09    122.13 o 
   4   0   2      685.82      685.76      7.22 o 
   5   0   2     2747.83     3411.16     24.56 o 
   6   0   2    15540.52    16872.08    157.16 o 
   7   0   2     9489.40     9993.41     56.16 o 
   8   0   2    10354.65    10771.39     84.66 o 
   9   0   2      997.26      942.82     11.35 o 
  10   0   2        2.42        5.66      4.09 o 
  11   0   2     6143.49     6408.69    106.50 o 
  12   0   2     1611.20     1738.50     25.60 o 
  13   0   2     3803.86     3970.31     49.65 o 
  14   0   2     1199.07     1218.84     37.81 o 
  15   0   2      966.71      993.30     37.88 o 
  16   0   2        0.13        1.80      5.60 o 
  17   0   2      348.50      298.00     22.55 o 
  18   0   2      727.30      739.95     18.54 o 
   1   1   2       28.52       13.48      0.74 o 
   2   1   2      786.79      764.94      3.18 o 
   3   1   2    18683.91    17681.03    212.69 o 
   4   1   2     3629.99     3403.75     11.79 o 
   5   1   2      904.63     1033.27      5.19 o 
   6   1   2       64.63       78.33      2.95 o 
   7   1   2       28.29       40.32      2.41 o 
   8   1   2     1447.33     1555.78     11.36 o 
   9   1   2     1372.59     1386.90     10.03 o 
  10   1   2      950.83      960.47      6.78 o 
  11   1   2       31.02       38.75      2.62 o 
  12   1   2       77.12       71.07      4.86 o 
  13   1   2      578.67      561.12     11.45 o 
  14   1   2      154.82      170.69      9.20 o 
  15   1   2       34.98       39.67      4.02 o 
  16   1   2      282.79      283.74     12.24 o 
  17   1   2      697.23      669.67     13.20 o 
  18   1   2       14.19       16.75      3.43 o 
   0   2   2      709.90      656.33      5.50 o 
   1   2   2     7193.71     7057.98     33.22 o 
   2   2   2      234.52      209.21      1.63 o 
   3   2   2     1096.50     1058.51      4.71 o 
   4   2   2        2.01       10.59      1.02 o 
   5   2   2      202.62      162.41      3.60 o 
   6   2   2       13.26       15.28      1.50 o 
   7   2   2      214.13      191.52      3.39 o 
   8   2   2        0.99        3.62      0.96 o 
   9   2   2        3.56        6.78      1.41 o 
  10   2   2      740.04      744.06      8.78 o 
  11   2   2       12.08       22.50      3.39 o 
  12   2   2        2.56        4.74      2.09 o 
  13   2   2     1468.25     1434.23     15.62 o 
  14   2   2      131.09      134.69      9.14 o 
  15   2   2       64.76       67.90      6.17 o 
  16   2   2       51.24       49.20      5.34 o 
  17   2   2        0.11        7.91      3.79 o 
  18   2   2       13.74       15.90      3.12 o 
   1   3   2    10847.16    11448.42     64.09 o 
   2   3   2      982.14     1147.18      8.81 o 
   3   3   2      111.73       61.26      3.01 o 
   4   3   2     2830.46     3155.05     22.28 o 
   5   3   2      225.36      189.23      3.09 o 
   6   3   2       73.81       66.27      2.96 o 
   7   3   2      391.20      468.64      6.38 o 
   8   3   2       46.23       49.01      2.75 o 
   9   3   2     1580.30     1553.62     12.09 o 
  10   3   2       63.01       75.59      5.09 o 
  11   3   2     3101.30     3206.20     29.96 o 
  12   3   2        4.42        7.94      2.23 o 
  13   3   2     2487.93     2542.15     26.76 o 
  14   3   2      455.88      452.02     10.41 o 
  15   3   2     1026.45      970.06     12.68 o 
  16   3   2       26.37       22.32      3.25 o 
  17   3   2      152.97      165.63     10.80 o 
   0   4   2      251.48      258.88      3.52 o 
   1   4   2     2951.87     3057.76     14.85 o 
   2   4   2      863.25      922.26      5.21 o 
   3   4   2      230.43      242.65      5.40 o 
   4   4   2        1.34        3.51      1.34 o 
   5   4   2     2841.23     3138.20     20.17 o 
   6   4   2      363.25      366.79      5.82 o 
   7   4   2        3.46        4.07      2.24 o 
   8   4   2      156.71      154.06      6.39 o 
   9   4   2       15.66       15.25      2.45 o 
  10   4   2      461.95      456.16      9.02 o 
  11   4   2        7.84       11.32      2.08 o 
  12   4   2       21.36       20.51      3.09 o 
  13   4   2     1951.27     1954.83     20.12 o 
  14   4   2      137.11      137.50      7.44 o 
  15   4   2      124.44      137.45      9.32 o 
  16   4   2       46.51       50.43      5.09 o 
   1   5   2     1316.42     1299.20      8.52 o 
   2   5   2       49.25       50.44      2.90 o 
   3   5   2       54.52       61.82      3.55 o 
   4   5   2      113.13       97.81      4.51 o 
   5   5   2        5.97       11.09      2.10 o 
   6   5   2       26.11       24.38      2.41 o 
   7   5   2      410.62      390.45      5.13 o 
   8   5   2      509.49      502.42      8.57 o 
   9   5   2     1533.05     1577.32     12.92 o 
  10   5   2      387.12      377.72      8.10 o 
  11   5   2      852.81      828.57     10.66 o 
  12   5   2       22.24       20.33      3.15 o 
  13   5   2       76.26       74.36      5.60 o 
  14   5   2      358.46      345.91     12.39 o 
  15   5   2      434.58      431.14     11.86 o 
  16   5   2      375.26      358.97     15.02 o 
   0   6   2     1035.93     1015.59     12.15 o 
   1   6   2     3923.26     3976.78     30.15 o 
   2   6   2     1553.42     1463.86     13.46 o 
   3   6   2      429.70      391.45      6.62 o 
   4   6   2      224.37      222.73      5.24 o 
   5   6   2     1227.62     1263.58     12.87 o 
   6   6   2     2881.98     2844.95     26.75 o 
   7   6   2     1386.02     1327.92     10.92 o 
   8   6   2     2014.71     1949.70     17.28 o 
   9   6   2      620.66      597.51      9.10 o 
  10   6   2       82.67       60.71      3.90 o 
  11   6   2     3770.97     3879.83     33.34 o 
  12   6   2      716.81      694.70     12.58 o 
  13   6   2      784.65      815.57     14.40 o 
  14   6   2      361.85      370.09     13.14 o 
   1   7   2      156.23      157.39     10.12 o 
   2   7   2       10.88       14.47      2.64 o 
   3   7   2      412.33      453.91      8.63 o 
   4   7   2      495.71      486.88      7.31 o 
   5   7   2      336.40      325.99      6.00 o 
   6   7   2       90.96       85.07      4.93 o 
   7   7   2        2.21        5.95      2.00 o 
   8   7   2      389.93      375.93      6.73 o 
   9   7   2      561.82      544.90      8.80 o 
  10   7   2      214.02      209.80      9.09 o 
  11   7   2      100.39       87.32      7.37 o 
  12   7   2        6.93        9.40      2.26 o 
  13   7   2       41.09       41.56      4.05 o 
   0   8   2      399.44      427.87     13.45 o 
   1   8   2      647.84      675.33     10.28 o 
   2   8   2      206.39      188.87      9.78 o 
   3   8   2      165.59      202.09      8.85 o 
   4   8   2        6.75       10.14      2.68 o 
   5   8   2      634.22      623.04     10.87 o 
   6   8   2       22.67       25.27      3.36 o 
   7   8   2      497.59      523.63      9.15 o 
   8   8   2      121.37      127.41      8.19 o 
   9   8   2      354.64      337.53     15.22 o 
  10   8   2       59.44       59.44      5.40 o 
  11   8   2      101.72       86.03      6.88 o 
   1   9   2      265.49      227.94     11.14 o 
   2   9   2        1.17        6.75      3.03 o 
   3   9   2      362.54      359.36      9.74 o 
   4   9   2       10.74       18.06      3.25 o 
   5   9   2       64.80       49.23      4.67 o 
   6   9   2       11.66       17.75      3.74 o 
   7   9   2       94.17      105.12      7.70 o 
   8   9   2        2.10       14.47      3.94 o 
   0  10   2        3.86       16.41      5.26 o 
   1  10   2      263.44      241.79     18.98 o 
   2  10   2       50.71       45.46      4.72 o 
   3  10   2        1.61        4.09      3.38 o 
   1   1   3     1063.96     1077.78      4.62 o 
   2   1   3     1305.43     1258.80      5.41 o 
   3   1   3    25298.38    25397.48    336.31 o 
   4   1   3     5470.96     6201.03     24.63 o 
   5   1   3      532.05      438.79      4.80 o 
   6   1   3      351.58      379.18      4.34 o 
   7   1   3       37.24       65.84      3.01 o 
   8   1   3     2028.31     2233.97     11.22 o 
   9   1   3     5225.96     5284.02     36.91 o 
  10   1   3       66.29       51.62      3.11 o 
  11   1   3     1303.25     1350.25     11.18 o 
  12   1   3      598.55      562.57     10.57 o 
  13   1   3       38.07       40.35      3.91 o 
  14   1   3      207.15      196.19     13.78 o 
  15   1   3      791.00      799.87     12.94 o 
  16   1   3       38.32       45.55      5.16 o 
  17   1   3      619.56      659.81     14.27 o 
  18   1   3       74.46       68.07      7.06 o 
   0   2   3    16669.69    18709.87    246.18 o 
   1   2   3     8444.61     8033.08     59.01 o 
   2   2   3     5997.63     6111.91     22.01 o 
   3   2   3     1601.04     1602.92      7.52 o 
   4   2   3       44.50       34.75      2.03 o 
   5   2   3       73.72       51.06      3.38 o 
   6   2   3       99.12       93.31      5.04 o 
   7   2   3     2074.19     1996.48     10.40 o 
   8   2   3       72.61      116.67      5.33 o 
   9   2   3        0.11        6.03      2.73 o 
  10   2   3     1275.52     1265.64     14.82 o 
  11   2   3     1252.27     1229.27      9.68 o 
  12   2   3       26.63       17.81      2.20 o 
  13   2   3     1737.74     1732.29     19.21 o 
  14   2   3        3.10       10.07      2.88 o 
  15   2   3       39.32       51.43      4.38 o 
  16   2   3      204.51      220.02     16.49 o 
  17   2   3      147.98      141.75     10.30 o 
   1   3   3        0.03        1.77      0.96 o 
   2   3   3     1401.15     1407.53     11.60 o 
   3   3   3      346.32      339.22      4.17 o 
   4   3   3      237.75      257.24      2.95 o 
   5   3   3      106.64      119.36      3.01 o 
   6   3   3        8.41        3.81      1.49 o 
   7   3   3      418.02      413.55      6.46 o 
   8   3   3      671.81      721.37      7.03 o 
   9   3   3      396.42      401.23      5.97 o 
  10   3   3       51.65       59.39      3.99 o 
  11   3   3      157.25      166.46      7.74 o 
  12   3   3       46.91       51.88      3.69 o 
  13   3   3      466.82      470.09     10.48 o 
  14   3   3      193.46      187.41     10.88 o 
  15   3   3      283.19      273.04     12.36 o 
  16   3   3      262.75      255.31     10.47 o 
  17   3   3       70.05       58.27      5.50 o 
   0   4   3     7282.68     7612.36     57.32 o 
   1   4   3     3433.24     3333.86     23.84 o 
   2   4   3      664.65      726.36      6.11 o 
   3   4   3      125.21      128.44      3.05 o 
   4   4   3       39.02       37.92      2.24 o 
   5   4   3     1604.37     1594.34     11.21 o 
   6   4   3      211.80      237.80      4.24 o 
   7   4   3      394.38      380.14      6.13 o 
   8   4   3       13.14       14.09      2.68 o 
   9   4   3      442.15      430.12      5.24 o 
  10   4   3       25.68       31.85      2.73 o 
  11   4   3     2596.42     2647.95     24.02 o 
  12   4   3       23.52       21.20      2.77 o 
  13   4   3      665.14      683.08     11.19 o 
  14   4   3      274.04      257.66      8.16 o 
  15   4   3        8.93       14.21      2.97 o 
  16   4   3      396.68      396.91     10.14 o 
   1   5   3     2572.65     2575.42     23.82 o 
   2   5   3      160.71      169.32      3.84 o 
   3   5   3     2618.92     2616.34     15.79 o 
   4   5   3       58.01       41.28      2.51 o 
   5   5   3      648.50      621.34      6.38 o 
   6   5   3      131.86      153.34      5.96 o 
   7   5   3      181.38      194.57      6.30 o 
   8   5   3      206.69      200.75      7.24 o 
   9   5   3      862.32      878.32      9.68 o 
  10   5   3        5.65        5.87      2.08 o 
  11   5   3     1094.35     1096.06     11.55 o 
  12   5   3      148.17      147.38      8.19 o 
  13   5   3      197.67      205.90      8.00 o 
  14   5   3      359.37      395.78     10.70 o 
  15   5   3      141.72      127.53      9.12 o 
   0   6   3     3673.28     3560.52     35.51 o 
   1   6   3      106.23      111.76      2.72 o 
   2   6   3       48.62       45.45      3.13 o 
   3   6   3      174.00      182.78      7.40 o 
   4   6   3        4.67        5.40      2.09 o 
   5   6   3      122.38      109.63      4.79 o 
   6   6   3       17.70       18.33      2.14 o 
   7   6   3       16.84       17.87      2.45 o 
   8   6   3      818.78      776.53      8.67 o 
   9   6   3       38.39       38.92      3.14 o 
  10   6   3       77.14       84.14      5.62 o 
  11   6   3       52.74       57.08      4.83 o 
  12   6   3      132.79      124.37      9.34 o 
  13   6   3       74.28       58.67      4.60 o 
  14   6   3        6.64        8.40      2.50 o 
   1   7   3     3267.46     3232.24     26.89 o 
   2   7   3      739.67      706.89     13.32 o 
   3   7   3     1249.23     1247.33     13.81 o 
   4   7   3      619.00      533.02      9.05 o 
   5   7   3     2022.10     1966.87     21.03 o 
   6   7   3     1071.86     1068.41     15.55 o 
   7   7   3      304.21      285.75      7.41 o 
   8   7   3       93.09       88.22      6.10 o 
   9   7   3     1513.06     1585.54     18.95 o 
  10   7   3      118.54       90.21      6.34 o 
  11   7   3     1304.95     1237.08     20.74 o 
  12   7   3      425.41      459.40     10.55 o 
  13   7   3       64.69       49.41      4.70 o 
   0   8   3        0.07        8.05      3.88 o 
   1   8   3     1254.57     1259.77     17.21 o 
   2   8   3      120.81      123.71      7.05 o 
   3   8   3        0.37        5.35      2.20 o 
   4   8   3       21.36       28.82      3.57 o 
   5   8   3      877.23      920.54     11.96 o 
   6   8   3      700.60      647.90      9.13 o 
   7   8   3      311.85      315.02     12.29 o 
   8   8   3       68.76       78.01      6.23 o 
   9   8   3        8.99        9.57      2.75 o 
  10   8   3        2.69        9.80      3.79 o 
  11   8   3      420.19      407.69     22.30 o 
   1   9   3        8.77       12.09      3.78 o 
   2   9   3        0.64        5.32      3.81 o 
   3   9   3      161.75      156.84     11.73 o 
   4   9   3      144.77      136.12     10.60 o 
   5   9   3       32.72       27.45      4.23 o 
   6   9   3       76.69       68.14      5.54 o 
   7   9   3        1.86       10.07      3.36 o 
   8   9   3       32.99       33.00      4.70 o 
   0  10   3     1656.73     1748.10     46.52 o 
   1  10   3      594.14      624.37     16.32 o 
   2  10   3       69.03       64.37      5.42 o 
   2   0   4    15665.91    16625.68    156.19 o 
   3   0   4    16231.12    17962.66    295.30 o 
   4   0   4     1480.78     1475.54     18.75 o 
   5   0   4    15797.14    16851.86    384.96 o 
   6   0   4     1141.25     1338.73     13.80 o 
   7   0   4     6977.17     6765.84     57.54 o 
   8   0   4     2139.08     2326.07     23.78 o 
   9   0   4      204.30      209.94      9.78 o 
  10   0   4       91.38       77.01      6.59 o 
  11   0   4        2.71        5.91      2.97 o 
  12   0   4     2210.12     2166.72     30.94 o 
  13   0   4     1793.23     1997.13     27.64 o 
  14   0   4       22.00       26.67      5.12 o 
  15   0   4       45.68       54.09      6.32 o 
  16   0   4        0.00        5.01      4.49 o 
  17   0   4      138.93      140.70     11.42 o 
  18   0   4        3.54        4.19      5.02 o 
   1   1   4     1106.40      964.89      4.09 o 
   2   1   4     1298.69     1366.15      5.28 o 
   3   1   4      939.43      764.14      3.17 o 
   4   1   4      200.86      192.55      2.15 o 
   5   1   4      394.24      302.15      4.82 o 
   6   1   4     1576.05     1624.23     10.86 o 
   7   1   4      311.93      321.97      4.50 o 
   8   1   4      178.45      191.68      3.80 o 
   9   1   4      502.34      534.78      5.04 o 
  10   1   4      230.98      241.43      5.28 o 
  11   1   4     1081.00     1113.00      9.72 o 
  12   1   4       77.77       55.12      3.87 o 
  13   1   4      100.83       85.44      5.86 o 
  14   1   4      202.16      173.66     11.70 o 
  15   1   4      392.57      423.09     13.32 o 
  16   1   4       53.65       55.34      5.39 o 
  17   1   4       79.53      100.93      7.27 o 
  18   1   4      242.34      272.92     12.07 o 
   0   2   4     3110.19     3129.21     17.84 o 
   1   2   4       18.90       13.82      1.28 o 
   2   2   4      290.13      226.01      1.87 o 
   3   2   4      920.95      980.39      6.54 o 
   4   2   4      336.75      322.79      2.54 o 
   5   2   4      515.00      472.30      3.45 o 
   6   2   4        8.10        4.90      1.22 o 
   7   2   4     1854.41     1886.74     14.35 o 
   8   2   4     1165.21     1176.70      9.47 o 
   9   2   4      422.73      424.90      5.57 o 
  10   2   4      179.61      188.05      5.46 o 
  11   2   4      511.47      471.61      7.24 o 
  12   2   4     3564.76     3481.97     35.95 o 
  13   2   4        4.76       10.82      2.70 o 
  14   2   4       69.69       64.07      5.40 o 
  15   2   4       23.57       23.80      4.82 o 
  16   2   4        2.43        5.28      3.82 o 
  17   2   4       54.05       68.65      6.27 o 
   1   3   4       16.93       28.08      1.75 o 
   2   3   4     9207.48     9368.35     45.94 o 
   3   3   4     1496.45     1510.97      8.71 o 
   4   3   4     5422.04     5659.42     41.91 o 
   5   3   4      108.90       67.17      2.89 o 
   6   3   4      220.34      156.60      4.63 o 
   7   3   4     1800.44     1759.97     15.51 o 
   8   3   4      138.36       96.13      5.01 o 
   9   3   4      971.09      976.76      8.56 o 
  10   3   4     4560.31     4541.86     28.57 o 
  11   3   4        4.27        8.74      1.81 o 
  12   3   4       45.00       46.33      3.35 o 
  13   3   4        5.92        9.02      2.81 o 
  14   3   4      150.44      141.73      6.41 o 
  15   3   4       31.32       50.23      4.44 o 
  16   3   4     1421.31     1450.24     25.78 o 
  17   3   4      693.08      713.41     15.72 o 
   0   4   4     1833.43     1798.44     28.10 o 
   1   4   4       47.83       48.30      2.50 o 
   2   4   4     3416.22     3746.50     20.78 o 
   3   4   4        5.31        4.27      1.27 o 
   4   4   4      302.83      305.34      5.86 o 
   5   4   4     1381.11     1377.39      9.51 o 
   6   4   4       11.39       11.17      1.79 o 
   7   4   4     1633.57     1589.01     12.34 o 
   8   4   4      694.82      706.57      7.79 o 
   9   4   4       84.94       92.78      5.34 o 
  10   4   4     2205.78     2219.50     17.77 o 
  11   4   4       49.23       45.33      3.21 o 
  12   4   4      194.45      186.98      6.72 o 
  13   4   4      287.00      297.36      9.46 o 
  14   4   4      453.88      451.22      8.86 o 
  15   4   4        3.74        9.81      2.63 o 
  16   4   4      125.77      105.31      6.95 o 
   1   5   4     1794.80     1801.44     12.69 o 
   2   5   4      869.88      904.38      8.65 o 
   3   5   4     1204.85     1117.90      8.03 o 
   4   5   4       12.93        9.73      2.25 o 
   5   5   4      248.47      229.50      4.75 o 
   6   5   4      507.98      483.65      7.94 o 
   7   5   4     1092.54     1054.38      8.69 o 
   8   5   4      640.66      622.19      8.32 o 
   9   5   4      407.88      396.82      6.69 o 
  10   5   4        8.61        9.92      2.14 o 
  11   5   4       18.94       16.36      2.28 o 
  12   5   4      135.80      124.43      7.74 o 
  13   5   4       73.25       62.12      6.50 o 
  14   5   4       14.52       15.04      2.81 o 
  15   5   4      670.73      679.56     11.74 o 
   0   6   4      344.89      350.09      8.29 o 
   1   6   4     3454.65     3495.15     24.61 o 
   2   6   4       24.86       41.30      3.77 o 
   3   6   4      184.65      184.44      8.16 o 
   4   6   4       74.83       84.04      5.02 o 
   5   6   4     3000.79     3031.44     28.82 o 
   6   6   4      596.18      598.10      8.60 o 
   7   6   4     1463.14     1478.66     15.60 o 
   8   6   4      115.22      121.99      6.88 o 
   9   6   4      552.55      540.83      7.89 o 
  10   6   4       47.99       42.29      3.38 o 
  11   6   4      178.18      178.14     11.56 o 
  12   6   4      660.35      696.44     14.07 o 
  13   6   4     1072.44     1113.21     16.56 o 
  14   6   4       27.50       20.25      2.99 o 
   1   7   4      886.67      852.51     13.69 o 
   2   7   4       87.48       91.22      6.09 o 
   3   7   4      559.02      540.63      8.00 o 
   4   7   4      187.12      208.18      8.18 o 
   5   7   4       69.58       73.87      4.61 o 
   6   7   4       75.84       94.38      5.62 o 
   7   7   4       19.62       16.22      2.44 o 
   8   7   4       15.31       16.24      2.68 o 
   9   7   4      132.68      150.73     10.48 o 
  10   7   4        5.22       14.05      3.23 o 
  11   7   4      226.65      178.72     13.58 o 
  12   7   4        0.50        3.67      3.00 o 
   0   8   4      109.01      133.33     14.12 o 
   1   8   4      649.40      630.54     10.15 o 
   2   8   4       10.28        9.68      2.88 o 
   3   8   4      222.67      227.12      9.56 o 
   4   8   4      683.53      673.18      9.72 o 
   5   8   4      165.25      161.20      9.49 o 
   6   8   4        3.08        5.80      2.71 o 
   7   8   4      459.22      462.61     11.56 o 
   8   8   4      716.97      753.62     13.59 o 
   9   8   4       38.73       23.33      4.01 o 
  10   8   4       91.57       80.76      6.15 o 
   1   9   4      177.27      174.25     12.73 o 
   2   9   4     1717.97     1845.56     22.02 o 
   3   9   4      736.59      783.75     17.03 o 
   4   9   4      278.91      295.91     11.45 o 
   5   9   4      133.40      138.05      8.54 o 
   6   9   4      103.17      114.35      8.35 o 
   7   9   4      241.01      274.20     17.74 o 
   1   1   5      204.76      234.89      2.31 o 
   2   1   5      827.39      691.88      4.41 o 
   3   1   5     2336.09     2212.31     13.02 o 
   4   1   5      560.96      448.03      4.13 o 
   5   1   5      750.47      759.72      5.34 o 
   6   1   5        9.39       11.77      1.31 o 
   7   1   5       19.08       22.82      1.87 o 
   8   1   5      191.17      183.56      3.03 o 
   9   1   5      548.91      519.09      7.17 o 
  10   1   5     4054.96     4141.23     30.42 o 
  11   1   5     1314.00     1391.28     16.42 o 
  12   1   5       22.55       24.26      2.74 o 
  13   1   5      206.71      217.52      7.12 o 
  14   1   5      873.86      834.71     11.34 o 
  15   1   5       86.41      113.09      7.83 o 
  16   1   5      691.75      724.80     14.45 o 
  17   1   5      143.67      129.29      9.75 o 
   0   2   5     7009.35     7075.03     69.62 o 
   1   2   5     1217.55     1411.81      9.27 o 
   2   2   5      110.39       94.07      2.47 o 
   3   2   5      167.00      160.89      1.98 o 
   4   2   5       75.87       56.62      3.44 o 
   5   2   5     7774.79     8026.09     36.21 o 
   6   2   5     1247.75     1185.19      8.54 o 
   7   2   5     1081.20     1111.47      7.84 o 
   8   2   5     4740.47     4699.49     25.15 o 
   9   2   5      230.89      238.16      5.94 o 
  10   2   5       10.13       13.51      1.94 o 
  11   2   5        1.79        5.42      1.86 o 
  12   2   5     1306.59     1295.55     14.48 o 
  13   2   5      176.24      174.93      7.28 o 
  14   2   5     1375.85     1388.57     20.88 o 
  15   2   5       20.10       25.16      3.49 o 
  16   2   5      114.16      103.49      7.03 o 
  17   2   5      461.65      508.00     12.85 o 
   1   3   5     1191.04     1205.57      7.66 o 
   2   3   5      176.26      197.31      2.91 o 
   3   3   5        5.06        5.55      3.16 o 
   4   3   5      196.69      221.92      3.09 o 
   5   3   5      247.09      263.12      3.25 o 
   6   3   5      238.55      240.28      5.33 o 
   7   3   5       44.47       47.43      3.02 o 
   8   3   5      200.24      196.42      4.92 o 
   9   3   5        1.93        5.85      2.71 o 
  10   3   5        3.14        7.24      1.86 o 
  11   3   5        1.89        4.99      1.96 o 
  12   3   5       31.43       32.36      3.08 o 
  13   3   5      301.32      285.70      8.14 o 
  14   3   5       34.83       28.93      3.44 o 
  15   3   5       21.80       24.68      3.64 o 
  16   3   5      108.59      104.62      7.95 o 
  17   3   5       56.26       55.74      5.54 o 
   0   4   5     4590.09     4698.43     60.85 o 
   1   4   5      801.08      888.50      9.49 o 
   2   4   5     1983.44     2015.50     13.61 o 
   3   4   5       46.97       39.25      2.01 o 
   4   4   5      712.61      739.87      7.98 o 
   5   4   5      673.49      671.90      7.22 o 
   6   4   5     2087.08     2146.80     17.89 o 
   7   4   5      241.30      229.87      4.77 o 
   8   4   5     4040.89     4060.14     23.91 o 
   9   4   5      838.83      828.95     11.43 o 
  10   4   5        1.34        5.12      2.17 o 
  11   4   5      522.92      534.74      9.18 o 
  12   4   5     3053.67     3123.25     16.57 o 
  13   4   5       37.96       46.05      4.08 o 
  14   4   5      652.09      642.74     13.60 o 
  15   4   5       95.64      107.09      7.60 o 
  16   4   5        0.08       12.85      2.66 o 
   1   5   5        6.82       13.77      2.72 o 
   2   5   5     1300.63     1348.03      8.49 o 
   3   5   5       59.15       38.91      2.51 o 
   4   5   5      412.09      397.08      4.77 o 
   5   5   5     1274.97     1183.08      9.84 o 
   6   5   5      204.66      188.70      5.05 o 
   7   5   5      245.78      215.59      5.56 o 
   8   5   5      665.57      638.93      7.02 o 
   9   5   5      389.31      382.47      6.23 o 
  10   5   5     1779.08     1818.80     17.75 o 
  11   5   5      179.23      191.93      9.14 o 
  12   5   5      172.99      171.39      7.93 o 
  13   5   5       59.18       56.22      5.27 o 
  14   5   5      853.45      877.30     15.23 o 
  15   5   5       35.75       41.65      5.32 o 
   0   6   5       10.11       15.68      5.31 o 
   1   6   5       94.44       86.13      5.61 o 
   2   6   5      318.49      313.97      8.38 o 
   3   6   5     1699.41     1694.58     18.54 o 
   4   6   5      191.23      189.54      9.35 o 
   5   6   5       29.97       27.40      3.28 o 
   6   6   5       76.87       72.95      4.83 o 
   7   6   5        0.02        6.98      2.14 o 
   8   6   5       65.02       55.76      3.54 o 
   9   6   5       73.92       57.03      4.03 o 
  10   6   5        0.05        4.57      2.81 o 
  11   6   5      343.32      356.57     11.94 o 
  12   6   5        0.75        5.42      2.09 o 
  13   6   5       19.28       14.60      3.12 o 
  14   6   5        2.18        4.69      3.09 o 
   1   7   5      129.58      113.88      6.62 o 
   2   7   5      390.96      411.48      7.67 o 
   3   7   5     3759.58     3722.05     32.62 o 
   4   7   5       20.06       25.91      2.92 o 
   5   7   5       17.79       29.06      2.70 o 
   6   7   5      379.18      386.65      6.92 o 
   7   7   5      195.11      195.47     12.06 o 
   8   7   5      375.53      363.83     10.08 o 
   9   7   5      294.82      298.56     10.19 o 
  10   7   5      926.54      965.13     15.15 o 
  11   7   5       15.37       17.07      3.04 o 
  12   7   5       24.79       22.03      3.47 o 
   0   8   5      272.10      284.56     19.82 o 
   1   8   5       58.51       74.35      4.64 o 
   2   8   5      202.15      192.03     11.68 o 
   3   8   5        2.35        4.59      2.70 o 
   4   8   5       71.17       73.00      5.02 o 
   5   8   5      162.11      138.08      8.57 o 
   6   8   5      308.43      329.41     12.12 o 
   7   8   5      231.58      205.90     10.79 o 
   8   8   5      355.52      336.04      8.12 o 
   9   8   5      449.78      439.21      9.23 o 
  10   8   5       13.94       29.77      3.78 o 
   1   9   5       47.30       41.54      3.01 o 
   2   9   5      188.01      155.21     11.01 o 
   3   9   5       82.50       75.88      5.56 o 
   4   9   5       68.87       76.55      6.05 o 
   5   9   5      280.75      246.66     12.98 o 
   6   9   5       28.45       36.61      3.79 o 
   7   9   5       51.42       59.94      5.10 o 
   0   0   6     8355.96     9781.96    188.48 o 
   1   0   6       13.70        9.71      1.81 o 
   2   0   6      527.29      683.72      5.43 o 
   3   0   6     1328.52     1362.67     12.76 o 
   4   0   6     1107.30     1294.01      8.72 o 
   5   0   6     2234.72     2472.67     24.72 o 
   6   0   6     6755.34     7243.52     74.50 o 
   7   0   6     2443.51     2631.00     24.45 o 
   8   0   6     4167.55     4342.73     38.76 o 
   9   0   6      159.37      155.80     11.05 o 
  10   0   6       53.76       58.71      4.94 o 
  11   0   6      283.84      223.82     15.65 o 
  12   0   6      505.14      548.26     12.08 o 
  13   0   6       78.10       91.81      7.22 o 
  14   0   6      453.32      453.15     22.06 o 
  15   0   6        9.54       12.03      4.60 o 
  16   0   6      135.47      127.56     12.49 o 
  17   0   6        1.84       11.02      5.34 o 
   1   1   6       86.20       95.46      1.79 o 
   2   1   6      382.31      350.86      2.37 o 
   3   1   6     2266.14     2440.26     15.59 o 
   4   1   6     1518.22     1395.24      6.61 o 
   5   1   6     3575.78     3807.75     21.16 o 
   6   1   6      730.88      759.27      4.90 o 
   7   1   6      649.43      714.26      7.95 o 
   8   1   6       77.46       83.26      3.50 o 
   9   1   6      118.70      143.72      5.15 o 
  10   1   6      512.44      515.64      6.92 o 
  11   1   6       14.51        8.80      2.49 o 
  12   1   6       23.47       22.26      2.56 o 
  13   1   6        0.09        5.34      2.40 o 
  14   1   6      156.63      128.77      7.45 o 
  15   1   6      165.23      163.81      8.49 o 
  16   1   6       66.43       71.15      6.58 o 
  17   1   6       13.53       13.53      3.36 o 
   0   2   6     8395.75     8504.97    118.21 o 
   1   2   6      744.69      693.27      5.06 o 
   2   2   6        0.36        4.60      1.08 o 
   3   2   6      158.76      172.29      2.39 o 
   4   2   6      751.36      700.95      4.41 o 
   5   2   6       78.96       89.04      3.54 o 
   6   2   6     4923.15     5051.34     31.12 o 
   7   2   6      168.63      147.18      3.41 o 
   8   2   6        9.87       11.44      1.76 o 
   9   2   6      524.83      528.17      8.85 o 
  10   2   6       50.33       53.87      4.15 o 
  11   2   6      117.58      126.25      5.47 o 
  12   2   6      950.68      957.46     13.63 o 
  13   2   6       58.73       56.15      4.68 o 
  14   2   6      546.91      563.64     10.43 o 
  15   2   6       72.51       82.38      6.69 o 
  16   2   6        4.42        7.84      2.89 o 
  17   2   6       26.01       30.19      4.71 o 
   1   3   6     5533.44     5878.22     23.95 o 
   2   3   6     8215.96     8409.78     45.43 o 
   3   3   6     1989.37     2068.65     14.12 o 
   4   3   6     4628.89     4397.29     26.24 o 
   5   3   6     1175.42     1142.98      8.26 o 
   6   3   6      729.99      763.43      6.23 o 
   7   3   6        0.16        5.59      3.36 o 
   8   3   6     2437.62     2428.90     18.05 o 
   9   3   6      936.14      909.52     12.86 o 
  10   3   6     6419.21     6628.50     50.89 o 
  11   3   6      586.08      590.04     11.84 o 
  12   3   6     1004.87      994.16     12.53 o 
  13   3   6      486.81      496.19     11.56 o 
  14   3   6     1739.43     1772.66     18.40 o 
  15   3   6       91.64      109.00      7.97 o 
  16   3   6      741.37      759.27     11.36 o 
   0   4   6     1406.10     1489.62     20.42 o 
   1   4   6     1060.17     1138.82      9.57 o 
   2   4   6      310.24      338.26      4.51 o 
   3   4   6       35.92       46.66      2.99 o 
   4   4   6     1174.27     1128.52      7.30 o 
   5   4   6       57.78       63.94      3.72 o 
   6   4   6      590.98      590.35      6.37 o 
   7   4   6      199.18      229.25      6.95 o 
   8   4   6     1624.25     1672.78     15.83 o 
   9   4   6      262.71      269.90      7.12 o 
  10   4   6      191.79      190.28      6.99 o 
  11   4   6       87.52       84.34      5.69 o 
  12   4   6      140.32      138.61      7.09 o 
  13   4   6      100.81       91.70      5.79 o 
  14   4   6      917.40      918.39     14.09 o 
  15   4   6        0.09        8.38      3.09 o 
  16   4   6      437.16      413.45     14.85 o 
   1   5   6     1030.18     1058.11     13.00 o 
   2   5   6      238.68      233.05      6.36 o 
   3   5   6       16.37       19.39      2.34 o 
   4   5   6      209.62      221.06      5.91 o 
   5   5   6      272.38      259.34      5.94 o 
   6   5   6      784.94      768.57      9.94 o 
   7   5   6      740.37      726.11      8.09 o 
   8   5   6       42.71       46.84      3.05 o 
   9   5   6        1.90        8.02      2.20 o 
  10   5   6      693.33      674.54      8.37 o 
  11   5   6      218.58      189.71     10.26 o 
  12   5   6      180.20      180.34     11.16 o 
  13   5   6       37.00       32.99      3.92 o 
  14   5   6       33.62       36.07      3.86 o 
  15   5   6       16.46       16.53      3.61 o 
   0   6   6       37.96       33.83      5.03 o 
   1   6   6       39.48       64.18      4.61 o 
   2   6   6      905.52      897.91     12.08 o 
   3   6   6      343.96      320.95      7.00 o 
   4   6   6      682.30      697.65     10.04 o 
   5   6   6       29.50       24.35      3.29 o 
   6   6   6     1630.26     1659.99     17.05 o 
   7   6   6     1123.94     1072.78     12.73 o 
   8   6   6     1324.86     1259.55     13.49 o 
   9   6   6       19.14       14.32      2.47 o 
  10   6   6      374.31      365.67      8.99 o 
  11   6   6      283.03      283.10     15.13 o 
  12   6   6      455.10      456.56     12.16 o 
  13   6   6      102.55       96.67      8.29 o 
   1   7   6        5.92        7.47      2.87 o 
   2   7   6      169.07      169.35      9.71 o 
   3   7   6       30.68       38.85      3.38 o 
   4   7   6      131.21      149.06      8.12 o 
   5   7   6      214.28      198.75      9.73 o 
   6   7   6       29.58       22.72      2.27 o 
   7   7   6       17.78       17.35      2.89 o 
   8   7   6      314.68      322.03     10.51 o 
   9   7   6       13.09       14.75      3.05 o 
  10   7   6       13.50       12.35      2.45 o 
  11   7   6      137.43      119.85     10.29 o 
  12   7   6        6.92       10.23      3.06 o 
   0   8   6     1026.46     1060.14     23.09 o 
   1   8   6        0.29        8.23      3.10 o 
   2   8   6      632.57      617.94     11.75 o 
   3   8   6       58.95       59.92      4.84 o 
   4   8   6      228.32      226.24     11.37 o 
   5   8   6       70.39       78.55      4.89 o 
   6   8   6      376.58      378.10     11.53 o 
   7   8   6       19.55       20.97      2.97 o 
   8   8   6       75.63       71.18      4.73 o 
   9   8   6       35.66       35.09      3.71 o 
   1   9   6      131.15      122.30      8.00 o 
   2   9   6      836.69      900.87     12.51 o 
   3   9   6      291.91      338.71     10.06 o 
   4   9   6      932.90      912.85     10.74 o 
   5   9   6       45.69       41.20      4.55 o 
   6   9   6      182.01      164.80     16.49 o 
   1   1   7       19.44       20.26      1.35 o 
   2   1   7      144.48      111.56      3.02 o 
   3   1   7     1728.31     1682.11     11.14 o 
   4   1   7     5335.13     5502.97     24.04 o 
   5   1   7     2235.76     2555.96     14.25 o 
   6   1   7      284.33      276.79      3.60 o 
   7   1   7       48.74       53.12      3.07 o 
   8   1   7     3451.13     3535.54     24.66 o 
   9   1   7     1098.09      991.65      7.75 o 
  10   1   7       42.90       57.64      3.70 o 
  11   1   7       48.46       58.47      4.33 o 
  12   1   7       70.32       71.56      4.72 o 
  13   1   7      189.71      192.00      7.59 o 
  14   1   7       16.83       18.01      2.56 o 
  15   1   7      187.85      194.46     10.74 o 
  16   1   7      628.51      683.74     10.52 o 
  17   1   7       18.21       15.81      2.96 o 
   0   2   7      639.39      574.31      7.74 o 
   1   2   7     4012.06     4050.07     22.50 o 
   2   2   7       64.97       85.06      2.76 o 
   3   2   7     1205.18     1243.21      7.11 o 
   4   2   7      713.40      750.02      4.76 o 
   5   2   7     1729.05     1685.32     11.49 o 
   6   2   7     4120.24     3975.02     26.64 o 
   7   2   7     3619.04     3528.92     18.94 o 
   8   2   7     1052.11     1051.19      8.76 o 
   9   2   7       47.16       41.96      2.87 o 
  10   2   7      338.09      322.52      6.92 o 
  11   2   7       88.62       79.15      5.14 o 
  12   2   7       82.90       92.64      5.75 o 
  13   2   7      129.13      116.44      6.59 o 
  14   2   7      455.19      493.53      8.19 o 
  15   2   7       19.27       22.69      3.74 o 
  16   2   7       22.86       32.32      3.53 o 
   1   3   7       83.67       66.38      2.33 o 
   2   3   7       53.19       53.26      2.92 o 
   3   3   7      156.61      160.74      3.69 o 
   4   3   7      165.63      167.95      3.34 o 
   5   3   7      135.08      136.92      7.00 o 
   6   3   7        0.08        4.25      1.95 o 
   7   3   7       52.64       55.19      3.69 o 
   8   3   7        2.75        7.27      1.82 o 
   9   3   7      522.95      522.82      7.68 o 
  10   3   7        2.77        4.75      2.18 o 
  11   3   7      326.38      306.19      6.80 o 
  12   3   7       16.06       13.83      2.30 o 
  13   3   7        8.24        8.11      2.78 o 
  14   3   7       28.58       31.56      3.64 o 
  15   3   7      343.59      333.71      9.93 o 
  16   3   7      448.55      427.93     13.25 o 
   0   4   7     1118.60     1072.76     11.35 o 
   1   4   7     3504.76     3704.49     21.12 o 
   2   4   7     1745.12     1675.11     12.90 o 
   3   4   7       36.70       31.18      2.27 o 
   4   4   7     1531.16     1541.75     11.76 o 
   5   4   7     2319.22     2395.14     19.05 o 
   6   4   7     3160.65     3187.95     19.07 o 
   7   4   7     1288.82     1285.69     12.63 o 
   8   4   7     1447.75     1451.28     12.36 o 
   9   4   7      724.27      711.30      8.88 o 
  10   4   7       88.91       94.79      6.00 o 
  11   4   7      378.64      360.71      7.64 o 
  12   4   7      634.68      666.35     11.83 o 
  13   4   7      341.82      321.40      9.26 o 
  14   4   7      174.76      191.13     10.03 o 
  15   4   7      277.01      296.75     12.06 o 
   1   5   7      966.97     1039.90      9.21 o 
   2   5   7     1331.64     1341.01     16.56 o 
   3   5   7      160.23      178.33     10.37 o 
   4   5   7     1657.33     1684.47     13.29 o 
   5   5   7      177.68      207.09      7.44 o 
   6   5   7      463.49      497.32      6.71 o 
   7   5   7      524.98      550.39      7.39 o 
   8   5   7      470.85      481.65      7.38 o 
   9   5   7      493.14      479.87      8.67 o 
  10   5   7      467.93      471.70      9.46 o 
  11   5   7      288.12      292.95      9.14 o 
  12   5   7       43.96       36.94      3.47 o 
  13   5   7      365.08      384.29      9.18 o 
  14   5   7        0.38        4.35      3.13 o 
   0   6   7     2117.70     2109.39     26.03 o 
   1   6   7       14.97       15.05      2.15 o 
   2   6   7        0.13        4.41      2.55 o 
   3   6   7      381.25      339.72      5.66 o 
   4   6   7        2.33        7.35      2.06 o 
   5   6   7       34.10       33.26      3.00 o 
   6   6   7       17.93       23.64      3.08 o 
   7   6   7        2.34        6.43      2.26 o 
   8   6   7      204.00      193.78     12.80 o 
   9   6   7       73.08       72.17      5.52 o 
  10   6   7        3.75       10.32      2.35 o 
  11   6   7       26.73       23.03      3.07 o 
  12   6   7       62.44       57.79      4.51 o 
  13   6   7       16.72       20.57      4.00 o 
   1   7   7     1673.13     1660.68     16.01 o 
   2   7   7        2.02        3.41      2.22 o 
   3   7   7       45.10       65.08      4.21 o 
   4   7   7      671.56      649.52      9.53 o 
   5   7   7        0.73        4.95      2.73 o 
   6   7   7      227.01      227.92      9.30 o 
   7   7   7      440.50      430.12      7.37 o 
   8   7   7      997.58     1018.97     20.17 o 
   9   7   7       24.12       50.45      4.54 o 
  10   7   7       29.31       21.56      2.84 o 
  11   7   7        0.07       12.84      3.26 o 
   0   8   7      562.37      593.99     13.82 o 
   1   8   7      155.72      167.79      9.60 o 
   2   8   7        1.75        7.98      2.96 o 
   3   8   7        7.17       10.82      2.79 o 
   4   8   7      255.03      281.45     12.47 o 
   5   8   7      242.58      275.87     14.40 o 
   6   8   7     1594.93     1661.80     23.96 o 
   7   8   7      102.06      113.20      8.32 o 
   8   8   7       55.55       55.12      4.32 o 
   9   8   7      291.91      277.02     13.88 o 
   1   9   7        9.18       14.59      3.25 o 
   2   9   7       25.16       24.44      3.21 o 
   3   9   7        1.10        4.02      3.17 o 
   4   9   7      407.67      405.80     12.25 o 
   5   9   7       15.29       14.71      3.00 o 
   0   0   8      908.99     1021.19     11.94 o 
   1   0   8      115.15      111.92      3.62 o 
   2   0   8     2157.19     2192.13     12.94 o 
   3   0   8     8472.75     9393.96     96.46 o 
   4   0   8     3025.77     3371.68     43.52 o 
   5   0   8      964.95      999.61     10.73 o 
   6   0   8        9.01       11.77      3.52 o 
   7   0   8     1563.79     1437.09     16.59 o 
   8   0   8      153.79      134.39      6.43 o 
   9   0   8       94.59       98.62      8.03 o 
  10   0   8       61.17       65.73      6.21 o 
  11   0   8       17.21       21.85      3.57 o 
  12   0   8      328.47      263.90      9.83 o 
  13   0   8      610.36      615.57     15.97 o 
  14   0   8      283.42      308.18     11.28 o 
  15   0   8      229.30      227.85     22.48 o 
  16   0   8       28.49       27.46      6.22 o 
   1   1   8      257.21      288.49      3.64 o 
   2   1   8      165.13      196.98      2.97 o 
   3   1   8      425.08      421.75      3.47 o 
   4   1   8        0.54        3.36      1.48 o 
   5   1   8     1408.64     1460.72     10.64 o 
   6   1   8      287.11      313.22      3.99 o 
   7   1   8        6.04       10.89      1.40 o 
   8   1   8       94.57       77.62      4.66 o 
   9   1   8      211.87      226.76      6.72 o 
  10   1   8       62.70       62.72      3.90 o 
  11   1   8     1146.21     1073.04     11.89 o 
  12   1   8       27.93       33.34      3.46 o 
  13   1   8        3.06        7.40      2.29 o 
  14   1   8       34.61       25.56      3.09 o 
  15   1   8        3.33       10.03      2.59 o 
  16   1   8      111.44      122.78      8.13 o 
   0   2   8        2.85        6.26      2.22 o 
   1   2   8      281.63      246.75      2.68 o 
   2   2   8      409.64      445.26      5.56 o 
   3   2   8        8.57        8.48      1.02 o 
   4   2   8       33.34       40.70      2.69 o 
   5   2   8     1051.59     1036.34      8.85 o 
   6   2   8     2467.89     2520.08     14.17 o 
   7   2   8     1080.40     1067.12      9.06 o 
   8   2   8        0.45        5.43      2.06 o 
   9   2   8      519.71      501.83      6.68 o 
  10   2   8      421.10      390.71      7.01 o 
  11   2   8     2106.68     2097.70     20.91 o 
  12   2   8       40.82       26.50      2.64 o 
  13   2   8      490.50      517.83      9.42 o 
  14   2   8      170.43      163.79      9.78 o 
  15   2   8       45.04       34.19      3.38 o 
  16   2   8        0.32        6.03      3.46 o 
   1   3   8      604.31      535.16      6.84 o 
   2   3   8      211.38      213.78      3.95 o 
   3   3   8    10132.81    10348.87     83.98 o 
   4   3   8     2759.77     2644.26     17.33 o 
   5   3   8     2980.26     2877.50     21.33 o 
   6   3   8       18.82       22.33      1.90 o 
   7   3   8      640.78      649.32      6.16 o 
   8   3   8     2288.58     2315.58     20.94 o 
   9   3   8     3832.20     3804.49     28.70 o 
  10   3   8       34.50       36.65      2.75 o 
  11   3   8     2231.36     2272.60     20.04 o 
  12   3   8       21.02       24.68      2.78 o 
  13   3   8      154.22      148.99      8.74 o 
  14   3   8        0.38        7.15      1.88 o 
  15   3   8      932.03     1040.06     13.22 o 
   0   4   8      314.94      284.62     10.16 o 
   1   4   8      113.95      103.63      2.53 o 
   2   4   8        8.96        8.35      2.16 o 
   3   4   8       54.58       47.60      2.65 o 
   4   4   8       50.58       55.64      3.39 o 
   5   4   8     2171.08     2219.79     14.29 o 
   6   4   8     1710.40     1754.32     17.17 o 
   7   4   8     2756.99     2748.15     20.33 o 
   8   4   8       62.65       75.26      4.52 o 
   9   4   8       16.30       16.06      2.57 o 
  10   4   8        8.73        9.98      1.88 o 
  11   4   8      347.06      335.54      7.28 o 
  12   4   8       54.39       54.80      4.04 o 
  13   4   8        5.50       10.83      2.78 o 
  14   4   8       42.06       36.84      3.81 o 
  15   4   8        0.07       -1.21      3.49 o 
   1   5   8      679.77      723.90     13.24 o 
   2   5   8      127.56      122.12      6.63 o 
   3   5   8      352.14      353.99      6.78 o 
   4   5   8      141.38      126.08      7.13 o 
   5   5   8     2024.36     1987.06     16.84 o 
   6   5   8      299.39      275.46      7.06 o 
   7   5   8      451.97      452.23      7.43 o 
   8   5   8       77.46       80.66      5.30 o 
   9   5   8      326.61      333.37      9.49 o 
  10   5   8        5.84        8.69      2.13 o 
  11   5   8       25.79       19.86      2.29 o 
  12   5   8       22.26       22.20      4.72 o 
  13   5   8       62.95       60.44      6.08 o 
  14   5   8       15.68       10.11      2.93 o 
   0   6   8      176.46      160.22      8.06 o 
   1   6   8       12.21       17.12      2.48 o 
   2   6   8       15.04       10.91      2.64 o 
   3   6   8       43.96       47.76      3.74 o 
   4   6   8      133.71      114.56      7.61 o 
   5   6   8      598.59      581.45      7.91 o 
   6   6   8      294.19      272.82      6.61 o 
   7   6   8      318.74      306.70      7.78 o 
   8   6   8      153.99      149.48     11.17 o 
   9   6   8      225.13      234.96     14.74 o 
  10   6   8        6.47       10.84      3.72 o 
  11   6   8      145.98      131.94     10.99 o 
  12   6   8       25.06        8.67      3.33 o 
   1   7   8      139.68      141.31      8.07 o 
   2   7   8       93.45       87.46      5.67 o 
   3   7   8        0.30        9.34      3.26 o 
   4   7   8        0.06        9.27      2.84 o 
   5   7   8       39.29       37.73      3.98 o 
   6   7   8      186.35      192.90     12.12 o 
   7   7   8       25.12       34.28      3.95 o 
   8   7   8       52.49       45.01      4.35 o 
   9   7   8       99.15      108.32      8.44 o 
  10   7   8       25.92       32.95      5.30 o 
   0   8   8        5.68       17.20      4.74 o 
   1   8   8      489.62      520.05     13.88 o 
   2   8   8       65.44       64.63      5.55 o 
   3   8   8       12.78       10.21      3.02 o 
   4   8   8       35.93       26.59      3.58 o 
   5   8   8      141.55      131.76      7.88 o 
   6   8   8      900.65      936.11     16.47 o 
   7   8   8      103.47      117.91      7.96 o 
   8   8   8       39.67       33.89      3.65 o 
   1   9   8      572.65      579.19     14.86 o 
   2   9   8        7.07        9.91      3.10 o 
   3   9   8     1925.99     2072.37     39.03 o 
   1   1   9      226.79      214.59      4.61 o 
   2   1   9      166.85      125.45      3.29 o 
   3   1   9      868.44      815.58      5.59 o 
   4   1   9      209.28      194.70      4.11 o 
   5   1   9       93.72       84.31      2.85 o 
   6   1   9       29.59       33.62      2.58 o 
   7   1   9       54.66       63.35      3.77 o 
   8   1   9       87.02       87.32      4.26 o 
   9   1   9     1409.17     1454.59     12.67 o 
  10   1   9      475.93      457.65      7.53 o 
  11   1   9      702.71      706.98      9.78 o 
  12   1   9       29.52       40.21      3.23 o 
  13   1   9       99.56       89.95      5.80 o 
  14   1   9        2.28        7.73      3.01 o 
  15   1   9     1287.78     1465.75     18.35 o 
  16   1   9        0.16        9.84      2.84 o 
   0   2   9      222.70      243.89      7.23 o 
   1   2   9      774.29      694.31      8.29 o 
   2   2   9     1019.45     1003.54      8.82 o 
   3   2   9      428.60      446.64      4.66 o 
   4   2   9      135.84      142.36      5.09 o 
   5   2   9     3309.12     3290.87     31.62 o 
   6   2   9       62.46       55.12      3.43 o 
   7   2   9     5259.63     5445.18     31.31 o 
   8   2   9     1273.82     1244.09     12.21 o 
   9   2   9      391.42      371.34      6.10 o 
  10   2   9      100.47      108.31      6.28 o 
  11   2   9       96.12      110.43      6.72 o 
  12   2   9        7.27        9.95      2.11 o 
  13   2   9      817.83      851.07     10.93 o 
  14   2   9       84.90       75.52      4.98 o 
  15   2   9      312.61      331.31     15.19 o 
   1   3   9      383.35      385.57      5.24 o 
   2   3   9       26.85       17.74      1.79 o 
   3   3   9        5.14        5.56      1.63 o 
   4   3   9       55.30       67.61      4.32 o 
   5   3   9       24.63       26.30      2.41 o 
   6   3   9      123.22      124.10      4.31 o 
   7   3   9       33.63       35.15      2.62 o 
   8   3   9        0.63        7.89      1.68 o 
   9   3   9       98.03       98.78      5.90 o 
  10   3   9      125.39      117.04      6.71 o 
  11   3   9        3.88        8.83      1.99 o 
  12   3   9       35.32       30.00      2.98 o 
  13   3   9       39.56       36.45      3.18 o 
  14   3   9       22.67       21.86      3.41 o 
  15   3   9       94.15       84.62      6.56 o 
   0   4   9       62.83       69.09      7.44 o 
   2   4   9        1.54        4.11      1.30 o 
   3   4   9      815.46      777.36      9.31 o 
   4   4   9      442.14      440.85      7.30 o 
   5   4   9     2931.07     2926.22     27.58 o 
   6   4   9       16.84       14.11      1.87 o 
   7   4   9     4807.41     4918.43     42.72 o 
   8   4   9      590.60      604.23      7.54 o 
   9   4   9      191.75      171.93      8.63 o 
  10   4   9        0.61        7.60      2.65 o 
  11   4   9       18.08       19.65      2.61 o 
  12   4   9      340.55      322.79     12.26 o 
  13   4   9     1938.48     1961.34     24.54 o 
  14   4   9      134.91      121.59     10.83 o 
   1   5   9       76.53       87.55      5.38 o 
   2   5   9      283.26      332.06      7.52 o 
   3   5   9      148.91      143.64      6.60 o 
   4   5   9       54.17       41.74      3.66 o 
   5   5   9     1607.57     1549.19     17.10 o 
   6   5   9       29.86       35.16      2.87 o 
   7   5   9      468.86      450.64      7.96 o 
   8   5   9        1.06        6.97      2.43 o 
   9   5   9      939.94      889.89     15.42 o 
  10   5   9       58.15       49.06      4.12 o 
  11   5   9      758.67      778.71     16.34 o 
  12   5   9       29.32       45.33      4.51 o 
  13   5   9       74.76       74.38      7.17 o 
   0   6   9      707.45      712.09     15.95 o 
   1   6   9        3.03        6.12      3.20 o 
   2   6   9      163.89      153.62     10.70 o 
   3   6   9      862.05      866.51     12.21 o 
   4   6   9      201.06      200.33      8.43 o 
   5   6   9       24.69       29.97      2.79 o 
   6   6   9      192.46      168.13     10.42 o 
   7   6   9        4.52        5.99      2.39 o 
   8   6   9       16.37       25.06      3.78 o 
   9   6   9       14.82       20.10      4.19 o 
  10   6   9       22.97       24.09      3.01 o 
  11   6   9       50.25       47.29      5.14 o 
  12   6   9       56.00       55.47      7.40 o 
   1   7   9        7.03       11.57      2.88 o 
   2   7   9       11.91       19.15      3.40 o 
   3   7   9      632.71      667.59     11.81 o 
   4   7   9        1.76        7.18      3.48 o 
   5   7   9       57.04       57.72      4.56 o 
   6   7   9      506.66      523.22     16.21 o 
   7   7   9      121.28      122.17      9.63 o 
   8   7   9      104.51       88.71      8.86 o 
   9   7   9      472.90      482.61     14.43 o 
  10   7   9      168.97      133.41     12.51 o 
   0   8   9      210.80      238.41     24.81 o 
   1   8   9       19.28       28.17      3.40 o 
   2   8   9        1.08       11.05      3.31 o 
   3   8   9      114.74      109.99      8.13 o 
   4   8   9      222.27      229.62     12.83 o 
   5   8   9      310.98      319.12     14.12 o 
   6   8   9      336.85      365.26     19.60 o 
   7   8   9      449.72      449.13     11.69 o 
   0   0  10      111.12      114.45      5.04 o 
   1   0  10      678.99      743.32      6.48 o 
   2   0  10       10.01       14.98      2.40 o 
   3   0  10     1655.88     1706.85     22.03 o 
   4   0  10      474.93      427.56      7.39 o 
   5   0  10        0.52       15.19      5.40 o 
   6   0  10     4820.07     4741.22     65.11 o 
   7   0  10      476.42      505.86      9.20 o 
   8   0  10     1053.41      995.98     15.14 o 
   9   0  10      404.62      388.80      7.50 o 
  10   0  10        8.83        7.04      3.05 o 
  11   0  10       96.52      123.87     10.25 o 
  12   0  10       95.62       84.95      6.62 o 
  13   0  10      329.54      371.21     12.80 o 
  14   0  10      267.51      253.80     18.81 o 
  15   0  10       50.02       42.32      7.61 o 
   1   1  10        1.64        4.78      1.83 o 
   2   1  10     2740.11     2902.13     17.94 o 
   3   1  10        1.79        7.55      1.27 o 
   4   1  10      908.45      873.76      7.80 o 
   5   1  10     1046.57     1030.06     17.42 o 
   6   1  10     1551.95     1581.56     10.80 o 
   7   1  10      226.41      239.57      5.65 o 
   8   1  10        5.41       10.31      1.84 o 
   9   1  10        2.36        9.26      1.93 o 
  10   1  10      618.41      585.94      8.65 o 
  11   1  10        4.53        7.56      2.20 o 
  12   1  10        0.15        2.72      3.02 o 
  13   1  10       63.42       51.08      3.81 o 
  14   1  10       24.44       13.04      3.05 o 
  15   1  10        0.28        2.60      3.17 o 
   0   2  10      822.57      839.76     10.52 o 
   1   2  10      811.92      806.49      6.57 o 
   2   2  10       79.77       95.76      3.90 o 
   3   2  10        3.52        4.23      1.60 o 
   4   2  10       16.57       19.77      2.51 o 
   5   2  10     1246.70     1221.97     13.30 o 
   6   2  10     2555.17     2604.81     23.59 o 
   7   2  10      178.62      175.73      5.22 o 
   8   2  10      438.11      453.59      5.50 o 
   9   2  10        0.62        7.11      1.75 o 
  10   2  10        9.88        9.67      2.32 o 
  11   2  10      279.46      288.89     10.89 o 
  12   2  10        4.14        8.80      2.97 o 
  13   2  10      513.34      518.33     12.32 o 
  14   2  10        2.08        9.67      3.15 o 
  15   2  10      115.70      108.75      8.63 o 
   1   3  10      264.20      269.43      6.42 o 
   2   3  10     1332.15     1414.53     10.72 o 
   3   3  10     6251.89     6170.08     41.40 o 
   4   3  10      949.95      913.10      9.89 o 
   5   3  10     2184.60     2124.84     20.76 o 
   6   3  10       48.54       46.22      3.12 o 
   7   3  10       99.91       95.44      5.34 o 
   8   3  10     1461.95     1485.82     15.19 o 
   9   3  10     1785.65     1804.86     17.07 o 
  10   3  10      781.58      741.77     13.10 o 
  11   3  10     1299.09     1318.19     16.65 o 
  12   3  10        5.34        9.57      2.32 o 
  13   3  10       63.41       56.29      4.73 o 
  14   3  10      209.68      192.44     12.89 o 
   0   4  10       32.66       41.37      5.88 o 
   1   4  10      773.62      754.17     12.07 o 
   2   4  10      301.55      316.53     10.47 o 
   3   4  10        8.87        8.26      2.43 o 
   4   4  10      282.63      275.85      8.94 o 
   5   4  10      298.54      302.06      7.33 o 
   6   4  10      239.58      240.75      6.67 o 
   7   4  10       46.11       37.08      3.32 o 
   8   4  10      317.89      314.24      6.71 o 
   9   4  10       79.87       73.99      6.22 o 
  10   4  10        0.60        6.69      2.55 o 
  11   4  10      145.04      132.58     10.05 o 
  12   4  10      189.03      155.81     13.39 o 
  13   4  10      561.13      619.34     20.05 o 
   1   5  10       90.45       98.03      7.08 o 
   2   5  10     1398.43     1424.84     17.90 o 
   3   5  10      116.70      107.83      7.03 o 
   4   5  10       14.27       15.41      3.16 o 
   5   5  10     1013.02     1038.29     17.81 o 
   6   5  10       38.60       38.82      4.38 o 
   7   5  10       17.99       17.86      3.39 o 
   8   5  10        4.06       10.44      4.41 o 
   9   5  10      124.93      113.14      7.30 o 
  10   5  10      360.97      355.33     15.90 o 
  11   5  10      146.89      127.68     11.50 o 
  12   5  10      135.33      118.92     12.79 o 
   0   6  10      232.94      283.54     13.64 o 
   1   6  10        3.70        8.51      2.66 o 
   2   6  10      775.51      838.28     11.22 o 
   3   6  10      337.19      337.26     10.31 o 
   4   6  10     2098.37     2251.00     22.49 o 
   5   6  10      133.02      145.64     10.66 o 
   6   6  10      591.31      648.87     11.29 o 
   7   6  10      459.76      397.73      9.29 o 
   8   6  10      479.32      437.22     12.38 o 
   9   6  10      235.81      232.86     17.64 o 
  10   6  10      127.98      112.34      9.35 o 
  11   6  10       41.51       25.08      4.48 o 
   1   7  10       53.68       56.66      4.82 o 
   2   7  10      135.94      136.29      9.02 o 
   3   7  10       74.58       60.36      5.59 o 
   4   7  10      143.25      150.75      8.91 o 
   5   7  10      173.94      173.12     10.34 o 
   6   7  10       40.43       37.62      4.06 o 
   7   7  10       12.02       16.64      3.17 o 
   8   7  10      157.32      126.89     10.82 o 
   9   7  10        0.09       10.64      3.83 o 
   0   8  10       62.52       70.39      8.01 o 
   1   8  10      109.98      115.86      8.42 o 
   2   8  10      459.43      501.56     12.37 o 
   3   8  10        2.41        8.47      2.79 o 
   4   8  10       16.88       15.13      3.45 o 
   5   8  10      388.07      370.85     19.11 o 
   1   1  11        8.62       10.75      1.68 o 
   2   1  11      613.17      628.70      8.65 o 
   3   1  11       39.40       45.06      2.77 o 
   4   1  11     3182.48     3179.02     22.41 o 
   5   1  11      455.33      466.38      6.05 o 
   6   1  11      138.98      151.16      4.40 o 
   7   1  11     1451.23     1427.74     11.92 o 
   8   1  11     1525.55     1528.67     14.74 o 
   9   1  11      103.33       86.87      5.06 o 
  10   1  11      249.19      247.18      6.94 o 
  11   1  11      293.32      276.71      8.20 o 
  12   1  11       28.41       20.40      2.76 o 
  13   1  11       30.01       25.64      2.81 o 
  14   1  11      107.12      100.20      8.56 o 
   0   2  11     3246.25     3429.02     32.72 o 
   1   2  11     1103.00     1131.31     12.27 o 
   2   2  11      229.33      205.36      8.11 o 
   3   2  11      679.07      647.56      7.28 o 
   4   2  11      430.00      457.37      8.42 o 
   5   2  11        4.59        7.06      1.49 o 
   6   2  11     3472.75     3442.03     26.19 o 
   7   2  11       91.09       91.95      5.46 o 
   8   2  11      419.67      403.07      6.28 o 
   9   2  11       17.80       13.34      2.38 o 
  10   2  11       56.82       63.07      4.41 o 
  11   2  11       14.95       22.80      3.35 o 
  12   2  11      207.55      215.97      8.91 o 
  13   2  11      283.27      307.14      9.55 o 
  14   2  11      631.02      666.33     11.66 o 
   1   3  11       50.82       50.82      3.47 o 
   2   3  11        3.90        3.93      2.11 o 
   3   3  11       15.86       16.67      2.32 o 
   4   3  11        6.61        8.84      1.95 o 
   5   3  11       19.06       17.84      2.36 o 
   6   3  11        0.57        6.40      1.65 o 
   7   3  11      158.15      153.79      8.24 o 
   8   3  11       36.24       32.48      2.76 o 
   9   3  11       75.74       71.47      5.52 o 
  10   3  11        6.64        9.95      2.48 o 
  11   3  11      158.04      126.05     10.55 o 
  12   3  11        0.01        8.49      2.63 o 
  13   3  11        0.45        9.10      2.78 o 
   0   4  11      824.61      815.73     16.49 o 
   1   4  11     1281.68     1206.41     25.41 o 
   2   4  11     1443.85     1465.34     16.41 o 
   3   4  11      114.07      116.46      7.05 o 
   4   4  11     1024.64     1048.35     14.26 o 
   5   4  11      261.97      257.09     13.71 o 
   6   4  11     1766.96     1761.96     21.24 o 
   7   4  11      490.30      508.57     10.00 o 
   8   4  11      684.30      713.64     12.64 o 
   9   4  11        2.99       10.15      3.75 o 
  10   4  11      108.29       99.16      7.33 o 
  11   4  11      113.88       92.05     10.06 o 
  12   4  11      473.37      482.57     12.67 o 
  13   4  11      202.39      213.50     11.15 o 
   1   5  11        0.28        9.77      2.78 o 
   2   5  11      665.92      700.51     11.70 o 
   3   5  11      844.39      854.71     13.73 o 
   4   5  11     1144.11     1235.56     15.05 o 
   5   5  11      141.11      154.54     10.32 o 
   6   5  11      112.46      115.16      8.01 o 
   7   5  11       36.63       37.07      4.10 o 
   8   5  11      448.30      444.05     11.99 o 
   9   5  11        3.35        8.58      2.63 o 
  10   5  11      277.62      286.96     12.94 o 
  11   5  11      121.01      107.19     10.51 o 
   0   6  11      411.25      396.98     13.72 o 
   1   6  11       38.55       44.34      4.51 o 
   2   6  11       11.44       13.37      3.25 o 
   3   6  11      479.35      484.34     13.34 o 
   4   6  11        0.61        1.16      3.18 o 
   5   6  11       36.12       33.82      4.15 o 
   6   6  11       55.80       39.41      4.96 o 
   7   6  11       16.36       20.49      3.98 o 
   8   6  11        0.18        4.91      3.05 o 
   9   6  11       35.58       33.73      4.59 o 
  10   6  11        2.43        6.05      3.09 o 
   1   7  11      512.23      513.04     14.71 o 
   2   7  11      633.45      655.00     18.24 o 
   3   7  11       16.59       25.02      3.31 o 
   4   7  11      891.65      954.46     16.35 o 
   5   7  11        0.18        8.95      4.00 o 
   6   7  11       46.34       47.69      5.25 o 
   7   7  11        4.57       12.45      3.03 o 
   8   7  11     1479.76     1612.01     36.25 o 
   0   8  11      871.16      952.61     29.55 o 
   1   8  11      230.11      265.73     12.20 o 
   2   8  11      110.90      115.03      7.47 o 
   3   8  11        4.49        8.17      2.77 o 
   0   0  12     2110.66     2225.73     34.95 o 
   1   0  12      970.04      962.27     21.93 o 
   2   0  12     1657.82     1760.35     20.47 o 
   3   0  12      270.91      275.27     10.85 o 
   4   0  12      473.93      509.83     11.47 o 
   5   0  12      441.90      389.27      7.72 o 
   6   0  12      974.84      956.74     12.91 o 
   7   0  12     4758.88     4915.87     34.97 o 
   8   0  12       41.96       37.16      3.94 o 
   9   0  12       80.53       90.35      9.60 o 
  10   0  12      386.52      422.95     13.07 o 
  11   0  12        4.31        3.34      4.36 o 
  12   0  12      680.19      728.77     19.57 o 
  13   0  12      602.35      612.53     17.52 o 
  14   0  12     1252.42     1235.06     36.15 o 
   1   1  12       95.06      115.89      5.73 o 
   2   1  12        4.61        9.84      2.03 o 
   3   1  12       11.47       14.76      2.25 o 
   4   1  12      946.15      938.98     10.77 o 
   5   1  12     1376.19     1391.15     12.40 o 
   6   1  12      189.13      182.25      7.74 o 
   7   1  12      219.54      200.34      6.92 o 
   8   1  12      112.52      119.26      5.67 o 
   9   1  12      490.38      463.71      7.39 o 
  10   1  12      500.87      441.92     10.49 o 
  11   1  12      211.12      178.36      8.79 o 
  12   1  12       63.19       58.99      4.27 o 
  13   1  12      248.27      210.64     12.11 o 
  14   1  12      116.00       90.68      9.13 o 
   0   2  12       75.75       62.79      5.81 o 
   1   2  12        8.16       12.08      1.97 o 
   2   2  12      193.42      186.71      9.36 o 
   3   2  12       18.76       23.86      2.66 o 
   4   2  12       24.35       24.87      2.69 o 
   5   2  12       30.28       27.98      3.38 o 
   6   2  12      699.65      704.32     12.23 o 
   7   2  12       73.52       74.61      5.53 o 
   8   2  12      103.88      105.16      6.53 o 
   9   2  12     1138.78     1061.29     12.88 o 
  10   2  12       83.28       73.08      5.88 o 
  11   2  12       24.93       22.38      2.88 o 
  12   2  12      380.87      420.55     12.17 o 
  13   2  12        9.55       13.07      2.30 o 
   1   3  12      322.26      330.10      8.12 o 
   2   3  12      760.56      749.00      9.95 o 
   3   3  12       39.50       28.86      2.46 o 
   4   3  12     3704.37     3780.97     36.96 o 
   5   3  12      341.92      347.31      7.70 o 
   6   3  12      143.96      138.27      7.09 o 
   7   3  12       10.96       12.25      2.23 o 
   8   3  12     1296.89     1273.59     18.13 o 
   9   3  12       65.69       58.44      4.74 o 
  10   3  12      454.84      467.63     12.33 o 
  11   3  12       36.35       24.12      4.36 o 
  12   3  12      348.54      367.01      9.24 o 
  13   3  12       25.34       17.19      3.26 o 
   0   4  12      366.30      362.15     19.66 o 
   1   4  12      187.29      172.69     13.30 o 
   2   4  12      220.57      214.10     13.19 o 
   3   4  12      100.03       94.24      6.73 o 
   4   4  12      110.39      103.39      8.37 o 
   5   4  12        3.82        8.07      2.94 o 
   6   4  12      472.53      462.22     10.28 o 
   7   4  12       16.12       13.92      2.64 o 
   8   4  12        2.13        5.72      3.19 o 
   9   4  12      141.52      138.49     12.87 o 
  10   4  12      161.07      169.05     10.68 o 
  11   4  12       38.25       36.51      5.08 o 
  12   4  12      197.72      172.68     18.06 o 
   1   5  12       16.47       20.87      3.16 o 
   2   5  12      332.08      345.31     10.66 o 
   3   5  12       67.72       60.19      4.65 o 
   4   5  12     1270.05     1287.16     16.65 o 
   5   5  12     1205.98     1217.06     16.65 o 
   6   5  12        5.34        9.14      2.82 o 
   7   5  12      638.73      669.39     21.50 o 
   8   5  12      600.30      622.33     14.44 o 
   9   5  12      303.61      312.33     19.79 o 
  10   5  12      250.60      220.17     12.88 o 
   0   6  12      392.86      408.47     26.89 o 
   1   6  12       59.88       72.61      6.31 o 
   2   6  12      545.83      552.51     10.64 o 
   3   6  12      150.42      143.35      9.98 o 
   4   6  12       29.78       28.67      3.51 o 
   5   6  12      410.22      419.06     14.77 o 
   6   6  12      817.04      850.87     16.32 o 
   7   6  12      975.08     1044.07     18.28 o 
   8   6  12      116.50      119.02      8.58 o 
   9   6  12      299.81      308.56     19.24 o 
   1   7  12       15.86       19.91      3.73 o 
   2   7  12      127.83      131.59      9.01 o 
   3   7  12       13.34        7.50      4.00 o 
   4   7  12       58.97       61.40      5.33 o 
   5   7  12      128.83      106.28      7.86 o 
   6   7  12        3.55       14.93      4.32 o 
   1   1  13        0.61        6.91      2.41 o 
   2   1  13       89.27       97.98      5.97 o 
   3   1  13     2912.69     2948.71     30.97 o 
   4   1  13      126.96      113.21      5.71 o 
   5   1  13      528.60      507.53      8.30 o 
   6   1  13      136.04      130.62      6.94 o 
   7   1  13       20.27       21.75      2.87 o 
   8   1  13       34.47       46.53      3.46 o 
   9   1  13      994.82      976.89     16.10 o 
  10   1  13      393.42      396.50     10.29 o 
  11   1  13      248.32      221.82      8.83 o 
  12   1  13       82.52       89.99      6.49 o 
  13   1  13       12.43        7.97      3.56 o 
   0   2  13      539.99      496.23      9.67 o 
   1   2  13      256.19      241.45      9.32 o 
   2   2  13     2132.57     2144.61     23.41 o 
   3   2  13       53.26       47.71      3.34 o 
   4   2  13       85.07      106.84      5.86 o 
   5   2  13      379.29      381.61     10.07 o 
   6   2  13      690.72      744.01      9.20 o 
   7   2  13      739.51      701.99     14.01 o 
   8   2  13       89.72       92.15      6.89 o 
   9   2  13       68.00       66.13      4.90 o 
  10   2  13      121.82      125.21      9.20 o 
  11   2  13      103.78      110.61      8.46 o 
  12   2  13      771.97      839.41     18.75 o 
   1   3  13       30.45       33.98      2.42 o 
   2   3  13       38.93       39.30      3.77 o 
   3   3  13       19.53       21.52      3.16 o 
   4   3  13        1.35        2.20      3.25 o 
   5   3  13       12.41        8.98      3.12 o 
   6   3  13       16.99       14.58      2.46 o 
   7   3  13       14.13       16.34      2.36 o 
   8   3  13        9.88        7.64      2.58 o 
   9   3  13       24.20       24.62      2.69 o 
  10   3  13       62.66       50.40      5.42 o 
  11   3  13       19.33       17.40      2.96 o 
  12   3  13        8.24        9.28      3.00 o 
   0   4  13      671.57      689.55     14.56 o 
   1   4  13       69.21       76.56      5.59 o 
   2   4  13      505.29      452.41      9.75 o 
   3   4  13       89.55       81.59      4.96 o 
   4   4  13      120.04      117.21      8.56 o 
   5   4  13      548.64      556.58     10.87 o 
   6   4  13     1303.06     1294.78     17.69 o 
   7   4  13      268.97      259.39     16.16 o 
   8   4  13       72.38       57.10      5.29 o 
   9   4  13       72.97       65.09      6.45 o 
  10   4  13        0.36        3.38      3.99 o 
  11   4  13       70.47       70.06      7.49 o 
   1   5  13      287.91      309.86     11.54 o 
   2   5  13       26.55       29.38      4.15 o 
   3   5  13      161.51      173.57      9.38 o 
   4   5  13      331.06      288.58     18.98 o 
   5   5  13      734.81      744.62     16.41 o 
   6   5  13      199.90      207.78     11.13 o 
   7   5  13      270.94      251.05     15.08 o 
   8   5  13      165.33      149.33      9.41 o 
   9   5  13       38.45       28.34      4.07 o 
   0   6  13      296.06      323.31     13.15 o 
   1   6  13        1.37        8.41      3.12 o 
   2   6  13        5.68        9.08      3.33 o 
   3   6  13       28.48       23.66      3.57 o 
   4   6  13       21.11       23.68      3.68 o 
   5   6  13      228.16      214.17     13.67 o 
   6   6  13      456.75      413.58     15.74 o 
   7   6  13        0.48        6.65      2.68 o 
   1   7  13      139.90      137.55      9.73 o 
   2   7  13      173.74      164.23     11.25 o 
   3   7  13      862.52      905.24     18.75 o 
   4   7  13      326.91      311.99     17.50 o 
   0   0  14        4.94        8.95      4.43 o 
   1   0  14     3610.29     3878.01    103.65 o 
   2   0  14       25.57       37.35      5.44 o 
   3   0  14      975.30     1045.65     18.72 o 
   4   0  14       13.85       14.65      3.82 o 
   5   0  14     1644.72     1657.46     38.03 o 
   6   0  14      206.59      197.95     14.01 o 
   7   0  14     2478.16     2425.66     40.37 o 
   8   0  14       10.63        9.59      3.47 o 
   9   0  14       84.80       70.64      9.83 o 
  10   0  14       74.63       61.74      6.80 o 
  11   0  14      488.21      495.21     28.38 o 
  12   0  14      125.89      121.24     19.80 o 
   1   1  14      693.79      717.44     12.41 o 
   2   1  14       72.17       75.24      5.31 o 
   3   1  14     2007.00     2026.88     24.13 o 
   4   1  14        6.38        8.35      2.40 o 
   5   1  14       38.59       48.50      4.08 o 
   6   1  14      597.90      572.32      9.28 o 
   7   1  14      524.27      509.52      9.84 o 
   8   1  14      406.67      373.53     10.26 o 
   9   1  14       91.51       88.85      6.72 o 
  10   1  14       39.51       27.88      3.66 o 
  11   1  14       92.13       98.07      7.46 o 
  12   1  14       61.30       66.45      6.23 o 
   0   2  14        3.57        4.24      2.22 o 
   1   2  14      235.82      235.02      9.62 o 
   2   2  14      122.41      118.58      6.28 o 
   3   2  14      201.01      199.31      8.50 o 
   4   2  14      386.95      399.17      7.77 o 
   5   2  14      511.16      511.98      9.15 o 
   6   2  14      624.02      607.31     12.69 o 
   7   2  14      151.25      146.41      6.87 o 
   8   2  14      272.14      249.83     12.71 o 
   9   2  14      129.97      106.95     10.91 o 
  10   2  14       81.49       64.17      7.02 o 
  11   2  14        4.97        9.21      2.73 o 
   1   3  14        9.00       11.21      3.94 o 
   2   3  14      301.75      275.77      9.04 o 
   3   3  14      945.21      936.37     13.53 o 
   4   3  14      255.76      243.69     13.30 o 
   5   3  14      361.74      324.73     14.11 o 
   6   3  14        0.37        6.86      3.96 o 
   7   3  14      375.63      378.29     12.59 o 
   8   3  14       24.69       23.69      3.95 o 
   9   3  14      468.85      454.64     16.68 o 
  10   3  14      206.36      200.16     16.05 o 
  11   3  14        0.23        6.21      3.46 o 
   0   4  14       42.90       42.13      5.15 o 
   1   4  14      208.80      197.09     13.26 o 
   2   4  14       87.49       78.38      5.54 o 
   3   4  14       57.89       56.78      4.58 o 
   4   4  14        3.26       10.85      3.12 o 
   5   4  14        6.35        9.23      3.17 o 
   6   4  14       12.27       14.11      2.92 o 
   7   4  14        1.91        5.02      2.60 o 
   8   4  14       44.28       38.03      5.43 o 
   9   4  14       68.40       60.12      6.90 o 
   1   5  14      392.12      393.77     13.05 o 
   2   5  14      102.16      102.59      8.40 o 
   3   5  14      555.36      570.64     13.19 o 
   4   5  14      376.46      356.65     11.40 o 
   5   5  14       54.62       60.95      5.38 o 
   6   5  14       55.18       49.86      5.07 o 
   7   5  14      165.66      131.80     11.88 o 
   8   5  14       68.78       53.58      5.56 o 
   0   6  14       64.73       54.88     11.47 o 
   1   6  14     2173.45     2373.05     26.97 o 
   2   6  14      159.27      149.21      8.01 o 
   3   6  14       83.69       74.93      5.70 o 
   4   6  14      479.81      443.11     12.14 o 
   5   6  14     1691.86     1767.70     33.18 o 
   1   1  15      269.11      282.45      9.94 o 
   2   1  15       24.82       24.09      2.59 o 
   3   1  15     1495.08     1517.21     18.19 o 
   4   1  15      786.20      799.15     12.37 o 
   5   1  15     1459.00     1497.34     19.21 o 
   6   1  15       55.18       59.13      5.14 o 
   7   1  15      892.67      867.93     17.48 o 
   8   1  15       15.46       17.95      4.39 o 
   9   1  15      370.99      425.24     18.23 o 
  10   1  15      226.24      189.32     11.32 o 
   0   2  15       59.93       61.29      6.38 o 
   1   2  15     1472.61     1523.18     21.83 o 
   2   2  15        3.90       14.61      2.93 o 
   3   2  15       51.93       49.72      3.50 o 
   4   2  15      130.70      126.93      9.22 o 
   5   2  15      323.65      301.37      8.67 o 
   6   2  15      159.32      135.82     11.27 o 
   7   2  15      102.91      102.78      8.89 o 
   8   2  15        2.65        9.67      2.45 o 
   9   2  15       29.35       25.99      5.00 o 
  10   2  15      195.83      162.13     15.40 o 
   1   3  15       29.76       25.80      5.04 o 
   2   3  15       18.37       24.04      4.51 o 
   3   3  15        0.38        4.67      4.18 o 
   4   3  15        0.47        4.18      3.82 o 
   5   3  15       20.69       17.53      4.21 o 
   6   3  15       13.26       14.73      2.92 o 
   7   3  15       28.01       34.72      5.02 o 
   8   3  15       43.78       43.71      5.44 o 
   9   3  15       21.26       19.62      4.78 o 
   0   4  15      252.69      240.13     15.58 o 
   1   4  15      706.58      737.52     19.35 o 
   2   4  15      186.33      186.41     13.29 o 
   3   4  15        7.14        5.77      4.97 o 
   4   4  15       19.29       16.53      4.39 o 
   5   4  15      352.14      358.69     13.22 o 
   6   4  15        5.08       12.11      3.55 o 
   7   4  15      199.91      184.92     16.98 o 
   8   4  15        1.20       -2.32      4.43 o 
   1   5  15       50.44       47.45      5.84 o 
   2   5  15        0.06        0.60      3.33 o 
   3   5  15     1335.08     1443.44     28.00 o 
   4   5  15      354.94      360.67     12.98 o 
   5   5  15        9.29       10.76      3.59 o 
   6   5  15       91.62       77.04      8.99 o 
   0   6  15      116.34       95.29     12.42 o 
   1   6  15       84.94       73.59      7.34 o 
   2   6  15        5.89       11.72      3.04 o 
   0   0  16     3072.34     3062.37     77.35 o 
   1   0  16      786.39      819.49     18.69 o 
   2   0  16     1059.46     1100.59     24.09 o 
   3   0  16      192.29      192.11     14.32 o 
   4   0  16       14.15       13.48      4.59 o 
   5   0  16      940.03     1000.02     31.28 o 
   6   0  16     1434.05     1436.58     30.35 o 
   7   0  16      236.63      256.84     15.18 o 
   8   0  16      258.59      224.92     26.74 o 
   9   0  16      364.00      351.12     28.03 o 
   1   1  16       44.98       42.74      3.62 o 
   2   1  16      165.82      163.76      9.58 o 
   3   1  16      464.27      486.48     11.15 o 
   4   1  16      660.91      650.19     17.73 o 
   5   1  16        0.49        7.13      2.87 o 
   6   1  16      162.98      143.81      8.41 o 
   7   1  16       12.64       15.15      3.27 o 
   8   1  16      314.73      299.34     12.56 o 
   9   1  16      403.28      422.74     17.50 o 
   0   2  16      331.72      331.44     29.36 o 
   1   2  16       13.33       16.40      3.16 o 
   2   2  16       72.43       74.42      6.52 o 
   3   2  16       19.53       22.27      3.33 o 
   4   2  16        1.13        5.20      3.81 o 
   5   2  16        2.65        9.45      2.66 o 
   6   2  16       36.55       43.44      5.36 o 
   7   2  16      150.76      142.21     11.06 o 
   8   2  16      182.97      144.04     15.21 o 
   1   3  16      117.53      108.81      8.55 o 
   2   3  16       34.38       32.21      3.85 o 
   3   3  16        0.76        4.35      3.95 o 
   4   3  16      385.16      378.18     14.98 o 
   5   3  16      136.18      117.11      9.14 o 
   6   3  16       15.24       14.59      3.36 o 
   7   3  16        6.55        8.98      4.29 o 
   0   4  16      210.80      209.66     22.95 o 
   1   4  16        0.02        5.86      3.62 o 
   2   4  16      157.45      142.44     12.72 o 
   3   4  16        7.77        7.80      3.15 o 
   4   4  16       34.24       27.27      4.19 o 
   5   4  16       10.11       11.89      2.65 o 
   6   4  16        0.53        3.24      4.07 o 
   1   5  16        9.23       11.53      3.23 o 
   2   5  16       27.60       12.72      4.04 o 
   3   5  16      716.58      713.38     18.21 o 
   1   1  17      223.78      209.85     12.76 o 
   2   1  17     1058.39     1116.28     17.02 o 
   3   1  17      158.94      152.58      8.06 o 
   4   1  17     1025.06     1044.61     23.23 o 
   5   1  17       39.96       29.44      4.00 o 
   6   1  17       59.83       51.48      6.32 o 
   7   1  17       36.85       36.14      5.07 o 
   0   2  17      350.67      362.83     14.64 o 
   1   2  17       43.73       48.56      4.57 o 
   2   2  17      539.64      553.85     12.05 o 
   3   2  17        2.83        8.95      3.84 o 
   4   2  17       17.22       19.60      4.04 o 
   5   2  17       42.54       40.92      4.69 o 
   6   2  17      505.98      503.55     16.22 o 
   1   3  17        0.58        9.97      3.04 o 
   2   3  17       37.22       37.77      4.81 o 
   3   3  17        4.08        9.96      3.70 o 
   4   3  17        0.40        9.87      3.05 o 
   5   3  17        0.19        0.66      3.09 o 
   0   4  17      363.03      400.06     22.30 o 
   1   4  17       18.22       19.05      3.67 o 
   2   4  17      164.01      159.31     10.73 o 
   0   0  18     2352.37     2563.11     36.31 o 
   1   0  18      105.85      101.74      8.48 o 
   2   0  18      439.70      407.61     17.96 o 
   3   0  18      297.86      250.48     21.58 o 
   4   0  18      539.12      536.71     37.09 o 
   5   0  18        1.67       10.85      3.47 o 
   1   1  18       26.33       26.24      4.31 o 
   2   1  18      611.29      632.72     15.32 o 
   3   1  18      167.32      142.04      9.65 o 
   4   1  18       55.84       45.43      4.99 o 
   0   2  18       51.99       53.76      6.52 o 
   1   2  18       73.61       72.70      6.67 o 
   2   2  18      353.26      350.32     20.71 o 
   3   2  18      189.15      167.51     11.62 o 
                                                 
